# Supplementary material for: Pax6 limits the competence of developing cerebral cortical cells to respond to inductive intercellular signals
Source: PLoS Biol. 2022 Sep 6;20(9):e3001563. doi: 10.1371/journal.pbio.3001563 (PMC9481180; doi:10.1371/journal.pbio.3001563)
Supplement: S1 Table — (XLSX) [file pbio.3001563.s019.xlsx]

## Sheet: E12.5 Caudal
	Gene	log2FoldChange	pvalue	padj	Description
ENSMUSG00000026735	Ptf1a	3.36991	0.000599137	0.0488441	pancreas specific transcription factor, 1a
ENSMUSG00000040478	Prdm13	2.87813	8.98931e-07	0.000180421	PR domain containing 13
ENSMUSG00000035946	Gsx2	2.81008	0.000101064	0.0104811	GS homeobox 2
ENSMUSG00000055874	Foxi3	2.79766	2.98854e-06	0.000487258	forkhead box I3
ENSMUSG00000039830	Olig2	2.52059	1.57204e-28	8.93965e-25	oligodendrocyte transcription factor 2
ENSMUSG00000027867	Spag17	2.07517	6.49762e-06	0.000963908	sperm associated antigen 17
ENSMUSG00000046160	Olig1	1.99278	0.000607761	0.0413084	oligodendrocyte transcription factor 1
ENSMUSG00000023391	Dlx2	1.6127	7.76168e-06	0.00119522	distal-less homeobox 2
ENSMUSG00000020061	Mybpc1	1.45616	8.14927e-07	0.000167502	myosin binding protein C, slow-type
ENSMUSG00000040569	Slc26a7	1.23912	1.41078e-20	2.4068e-17	solute carrier family 26, member 7
ENSMUSG00000012819	Cdh23	1.22071	0.000236934	0.0225754	cadherin 23 (otocadherin)
ENSMUSG00000059003	Grin2a	1.17582	7.29743e-07	0.000153697	glutamate receptor, ionotropic, NMDA2A (epsilon 1)
ENSMUSG00000032561	Acpp	1.10379	0.000254654	0.0236032	acid phosphatase, prostate
ENSMUSG00000035615	Frmpd1	1.04646	0.000290433	0.0231532	FERM and PDZ domain containing 1
ENSMUSG00000091002	Tcerg1l	1.04356	0.000207684	0.0178044	transcription elongation regulator 1-like
ENSMUSG00000027168	Pax6	0.877978	9.00448e-71	1.53616e-66	paired box 6
ENSMUSG00000059991	Nptx2	0.812684	6.92146e-08	1.845e-05	neuronal pentraxin 2
ENSMUSG00000026156	B3gat2	0.805393	1.54963e-08	4.80667e-06	beta-1,3-glucuronyltransferase 2 (glucuronosyltransferase S)
ENSMUSG00000020052	Ascl1	0.789256	1.40968e-21	3.4356e-18	achaete-scute complex homolog 1 (Drosophila)
ENSMUSG00000063531	Sema3e	0.764179	0.000477253	0.0336444	sema domain, immunoglobulin domain (Ig), short basic domain, secreted, (semaphorin) 3E
ENSMUSG00000041930	Fam222a	0.722874	8.70543e-07	0.000176803	family with sequence similarity 222, member A
ENSMUSG00000062939	Stat4	0.711482	9.60843e-07	0.000190604	signal transducer and activator of transcription 4
ENSMUSG00000027547	Sall4	0.708161	0.000130242	0.0132369	sal-like 4 (Drosophila)
ENSMUSG00000032269	Htr3a	0.691616	0.000217149	0.0184307	5-hydroxytryptamine (serotonin) receptor 3A
ENSMUSG00000032036	Kirrel3	0.684489	2.76748e-08	7.86887e-06	kin of IRRE like 3 (Drosophila)
ENSMUSG00000090223	Pcp4	0.682709	1.0175e-06	0.000199523	Purkinje cell protein 4
ENSMUSG00000026604	Ptpn14	0.679636	2.12112e-08	6.23901e-06	protein tyrosine phosphatase, non-receptor type 14
ENSMUSG00000001999	Blvra	0.657462	5.90531e-19	7.74958e-16	biliverdin reductase A
ENSMUSG00000024302	Dtna	0.652535	2.90739e-06	0.000481554	dystrobrevin alpha
ENSMUSG00000041078	Grid1	0.64002	0.000173673	0.0151942	glutamate receptor, ionotropic, delta 1
ENSMUSG00000048915	Efna5	0.611025	1.10172e-06	0.000213583	ephrin A5
ENSMUSG00000052613	Pcdh15	0.595836	7.04341e-05	0.00728246	protocadherin 15
ENSMUSG00000024008	Cpne5	0.547977	4.11562e-05	0.00458905	copine V
ENSMUSG00000067276	Capn6	0.545661	0.00073855	0.0482746	calpain 6
ENSMUSG00000052854	Nrk	0.543588	1.12541e-09	4.79987e-07	Nik related kinase
ENSMUSG00000002980	Bcam	0.535724	0.000611066	0.0413682	basal cell adhesion molecule
ENSMUSG00000034384	Barhl2	0.533305	0.000591549	0.0405294	BarH-like 2 (Drosophila)
ENSMUSG00000049100	Pcdh10	0.52228	2.13644e-09	8.28356e-07	protocadherin 10
ENSMUSG00000051515	Fam181b	0.51751	1.41213e-05	0.00186751	family with sequence similarity 181, member B
ENSMUSG00000039620	6430573F11Rik	0.510559	5.7599e-10	2.65578e-07	RIKEN cDNA 6430573F11 gene
ENSMUSG00000020696	Rffl	0.50932	6.81063e-07	0.000145237	ring finger and FYVE like domain containing protein
ENSMUSG00000060882	Kcnd2	0.501701	7.46554e-08	1.95942e-05	potassium voltage-gated channel, Shal-related family, member 2
ENSMUSG00000027173	Depdc7	0.492235	0.000122677	0.0115629	DEP domain containing 7
ENSMUSG00000022340	Sybu	0.490552	3.15269e-05	0.00370931	syntabulin (syntaxin-interacting)
ENSMUSG00000040274	Cdk6	0.490337	5.32345e-05	0.00574798	cyclin-dependent kinase 6
ENSMUSG00000098659	1110015O18Rik	0.477178	2.51358e-05	0.00301984	RIKEN cDNA 1110015O18 gene
ENSMUSG00000022602	Arc	0.475962	2.20396e-05	0.0027246	activity regulated cytoskeletal-associated protein
ENSMUSG00000041308	Sntb2	0.462307	0.000371863	0.0275825	syntrophin, basic 2
ENSMUSG00000037071	Scd1	0.460049	0.00041329	0.0300031	stearoyl-Coenzyme A desaturase 1
ENSMUSG00000074505	Fat3	0.451523	1.08176e-11	7.68953e-09	FAT tumor suppressor homolog 3 (Drosophila)
ENSMUSG00000095139	Pou3f2	0.447953	0.000439131	0.0316269	POU domain, class 3, transcription factor 2
ENSMUSG00000027878	Notch2	0.441857	4.28731e-21	9.1427e-18	notch 2
ENSMUSG00000027820	Mme	0.439607	0.000252743	0.0206306	membrane metallo endopeptidase
ENSMUSG00000032238	Rora	0.432597	6.74819e-05	0.00706283	RAR-related orphan receptor alpha
ENSMUSG00000052512	Nav2	0.428833	3.98085e-05	0.00446798	neuron navigator 2
ENSMUSG00000040612	Ildr2	0.421427	3.24935e-07	7.49106e-05	immunoglobulin-like domain containing receptor 2
ENSMUSG00000025932	Eya1	0.408684	2.3648e-06	0.000410456	eyes absent 1 homolog (Drosophila)
ENSMUSG00000035934	Pknox2	0.389355	1.21435e-10	6.47403e-08	Pbx/knotted 1 homeobox 2
ENSMUSG00000070348	Ccnd1	0.380715	2.52004e-07	6.05519e-05	cyclin D1
ENSMUSG00000039546	Ajap1	0.379892	0.000340058	0.0256699	adherens junction associated protein 1
ENSMUSG00000020023	Tmcc3	0.379136	0.000499346	0.0347708	transmembrane and coiled coil domains 3
ENSMUSG00000027111	Itga6	0.369072	0.0004987	0.0347708	integrin alpha 6
ENSMUSG00000092035	Peg10	0.368512	0.000128616	0.0119901	paternally expressed 10
ENSMUSG00000000560	Gabra2	0.366729	0.000235544	0.0196979	gamma-aminobutyric acid (GABA) A receptor, subunit alpha 2
ENSMUSG00000074785	Plxnc1	0.362501	8.83656e-06	0.00126682	plexin C1
ENSMUSG00000028763	Hspg2	0.3592	2.20346e-06	0.000387537	perlecan (heparan sulfate proteoglycan 2)
ENSMUSG00000068699	Flnc	0.355411	0.000633549	0.0423857	filamin C, gamma
ENSMUSG00000026347	Tmem163	0.353192	0.000100691	0.00998714	transmembrane protein 163
ENSMUSG00000038894	Irs2	0.353027	1.88083e-05	0.00239455	insulin receptor substrate 2
ENSMUSG00000056854	Pou3f4	0.350619	0.000492275	0.0345605	POU domain, class 3, transcription factor 4
ENSMUSG00000040209	Zfp704	0.349368	1.32025e-08	4.171e-06	zinc finger protein 704
ENSMUSG00000020520	Galnt10	0.343152	5.04896e-07	0.000113336	UDP-N-acetyl-alpha-D-galactosamine:polypeptide N-acetylgalactosaminyltransferase 10
ENSMUSG00000031561	Tenm3	0.338935	1.66731e-09	6.93762e-07	teneurin transmembrane protein 3
ENSMUSG00000066607	6030419C18Rik	0.329917	0.000141102	0.0142457	RIKEN cDNA 6030419C18 gene
ENSMUSG00000042671	Rgs8	0.323458	4.87088e-05	0.00580129	regulator of G-protein signaling 8
ENSMUSG00000031189	Aff2	0.323215	2.99895e-06	0.000487258	AF4/FMR2 family, member 2
ENSMUSG00000001270	Ckb	0.320816	0.000397201	0.0289583	creatine kinase, brain
ENSMUSG00000051339	2900026A02Rik	0.320177	3.10773e-05	0.0036818	RIKEN cDNA 2900026A02 gene
ENSMUSG00000002265	Peg3	0.318624	2.72501e-09	1.03308e-06	paternally expressed 3
ENSMUSG00000029189	Sel1l3	0.317988	1.69461e-06	0.000304316	sel-1 suppressor of lin-12-like 3 (C. elegans)
ENSMUSG00000031822	Gse1	0.315392	3.4767e-11	2.19676e-08	genetic suppressor element 1
ENSMUSG00000052698	Tln2	0.308907	3.99969e-06	0.000626007	talin 2
ENSMUSG00000015846	Rxra	0.30156	2.72435e-07	6.45518e-05	retinoid X receptor alpha
ENSMUSG00000033149	Phldb2	0.284191	5.56274e-13	4.31366e-10	pleckstrin homology-like domain, family B, member 2
ENSMUSG00000022565	Plec	0.279631	7.69503e-06	0.00112203	plectin
ENSMUSG00000040249	Lrp1	0.272249	4.39059e-05	0.00486386	low density lipoprotein receptor-related protein 1
ENSMUSG00000062760	1810041L15Rik	0.270494	0.000703609	0.0463458	RIKEN cDNA 1810041L15 gene
ENSMUSG00000048087	Gm4737	0.266172	2.664e-06	0.000454478	predicted gene 4737
ENSMUSG00000028909	Ptpru	0.265269	5.81841e-05	0.00620388	protein tyrosine phosphatase, receptor type, U
ENSMUSG00000027204	Fbn1	0.255287	0.000229161	0.0192585	fibrillin 1
ENSMUSG00000040152	Thbs1	0.253655	5.59963e-05	0.00600816	thrombospondin 1
ENSMUSG00000058290	Espl1	0.25027	0.000749609	0.0486248	extra spindle pole bodies 1 (S. cerevisiae)
ENSMUSG00000040270	Bach2	0.245463	1.91168e-05	0.00239803	BTB and CNC homology 2
ENSMUSG00000018707	Dync1h1	0.240563	0.000326878	0.0248953	dynein cytoplasmic 1 heavy chain 1
ENSMUSG00000005198	Polr2a	0.234776	0.000270341	0.0217548	polymerase (RNA) II (DNA directed) polypeptide A
ENSMUSG00000005917	Otx1	0.232483	0.000303684	0.0238749	orthodenticle homolog 1
ENSMUSG00000048402	Gli2	0.226796	0.000303438	0.0238749	GLI-Kruppel family member GLI2
ENSMUSG00000029478	Ncor2	0.226256	0.00038409	0.0282438	nuclear receptor co-repressor 2
ENSMUSG00000038143	Stox2	0.224932	6.42248e-06	0.000961119	storkhead box 2
ENSMUSG00000066036	Ubr4	0.217983	0.000585046	0.0402455	ubiquitin protein ligase E3 component n-recognin 4
ENSMUSG00000045482	Trrap	0.217835	0.000158076	0.0140457	transformation/transcription domain-associated protein
ENSMUSG00000040659	Efhd2	0.215795	0.000602471	0.0411126	EF hand domain containing 2
ENSMUSG00000040596	Pogk	0.215338	1.14522e-10	6.30238e-08	pogo transposable element with KRAB domain
ENSMUSG00000046982	Tshz1	0.213193	3.6377e-05	0.00413705	teashirt zinc finger family member 1
ENSMUSG00000037852	Cpe	0.212812	0.000102092	0.0100675	carboxypeptidase E
ENSMUSG00000022637	Cblb	0.211847	0.000691425	0.0457198	Casitas B-lineage lymphoma b
ENSMUSG00000027254	Map1a	0.211705	0.000658516	0.0438839	microtubule-associated protein 1 A
ENSMUSG00000018983	E2f2	0.208619	9.24954e-06	0.00130411	E2F transcription factor 2
ENSMUSG00000024014	Pim1	0.208	9.70848e-06	0.0013576	proviral integration site 1
ENSMUSG00000039218	Srrm2	0.207611	0.000742511	0.0483482	serine/arginine repetitive matrix 2
ENSMUSG00000064043	Trerf1	0.204534	0.000352505	0.0262809	transcriptional regulating factor 1
ENSMUSG00000038384	Setd1b	0.202696	3.49678e-05	0.00405817	SET domain containing 1B
ENSMUSG00000046574	Prr12	0.196506	3.65635e-05	0.00413705	proline rich 12
ENSMUSG00000001855	Nup214	0.194843	1.3579e-05	0.00182408	nucleoporin 214
ENSMUSG00000025278	Flnb	0.193813	0.000240021	0.0199744	filamin, beta
ENSMUSG00000027985	Lef1	0.192096	0.000439365	0.0316269	lymphoid enhancer binding factor 1
ENSMUSG00000027381	Bcl2l11	0.186373	0.000250185	0.02052	BCL2-like 11 (apoptosis facilitator)
ENSMUSG00000024002	Brd4	0.185409	8.02999e-08	2.07563e-05	bromodomain containing 4
ENSMUSG00000048027	Rgmb	0.18464	0.000669216	0.0444235	repulsive guidance molecule family member B
ENSMUSG00000040383	Aqr	0.181374	1.90021e-05	0.00239803	aquarius
ENSMUSG00000028519	Dab1	0.177923	0.00010284	0.0100831	disabled 1
ENSMUSG00000001151	Pcnt	0.177875	0.000132073	0.0122455	pericentrin (kendrin)
ENSMUSG00000006356	Crip2	0.175823	9.9552e-05	0.00998714	cysteine rich protein 2
ENSMUSG00000040711	Sh3pxd2b	0.175594	2.08534e-05	0.00259678	SH3 and PX domains 2B
ENSMUSG00000020850	Prpf8	0.171742	0.000118942	0.011273	pre-mRNA processing factor 8
ENSMUSG00000023830	Igf2r	0.169842	7.75454e-07	0.000161332	insulin-like growth factor 2 receptor
ENSMUSG00000022443	Myh9	0.168522	0.000311712	0.0242822	myosin, heavy polypeptide 9, non-muscle
ENSMUSG00000037989	Wnk2	0.154032	6.94666e-05	0.00722622	WNK lysine deficient protein kinase 2
ENSMUSG00000072825	Cep170b	0.152834	0.000317798	0.0245087	centrosomal protein 170B
ENSMUSG00000018076	Med13l	0.144132	0.000573366	0.0396017	mediator complex subunit 13-like
ENSMUSG00000037253	Mex3c	-0.142466	0.000778646	0.0499387	mex3 homolog C (C. elegans)
ENSMUSG00000038683	Pak1ip1	-0.151252	0.000754322	0.0487101	PAK1 interacting protein 1
ENSMUSG00000036667	Fam115a	-0.16458	0.00026468	0.0214002	family with sequence similarity 115, member A
ENSMUSG00000025437	Usp33	-0.164711	0.000396669	0.0289583	ubiquitin specific peptidase 33
ENSMUSG00000028603	Scp2	-0.175316	3.15015e-06	0.000506996	sterol carrier protein 2, liver
ENSMUSG00000007411	Mark3	-0.183964	0.000219441	0.018533	MAP/microtubule affinity-regulating kinase 3
ENSMUSG00000025337	Sbds	-0.184717	0.000379872	0.0280546	Shwachman-Bodian-Diamond syndrome homolog (human)
ENSMUSG00000033585	Ndn	-0.185506	0.00046658	0.0331661	necdin
ENSMUSG00000032118	Fez1	-0.192476	0.000156281	0.0139589	fasciculation and elongation protein zeta 1 (zygin I)
ENSMUSG00000022124	Fbxl3	-0.19352	0.000149458	0.0134297	F-box and leucine-rich repeat protein 3
ENSMUSG00000026153	Fam135a	-0.193866	0.000617714	0.0416529	family with sequence similarity 135, member A
ENSMUSG00000042396	Rbm7	-0.199399	2.4736e-05	0.00299289	RNA binding motif protein 7
ENSMUSG00000040359	Ufl1	-0.205043	0.000135236	0.0124039	UFM1 specific ligase 1
ENSMUSG00000024098	Twsg1	-0.20604	0.000166031	0.0146004	twisted gastrulation homolog 1 (Drosophila)
ENSMUSG00000035275	Raver2	-0.206304	0.000192161	0.016641	ribonucleoprotein, PTB-binding 2
ENSMUSG00000042410	Agps	-0.206654	3.66175e-05	0.00413705	alkylglycerone phosphate synthase
ENSMUSG00000069495	Epc2	-0.20708	6.37694e-05	0.00671547	enhancer of polycomb homolog 2 (Drosophila)
ENSMUSG00000028657	Ppt1	-0.222761	0.000309235	0.0241998	palmitoyl-protein thioesterase 1
ENSMUSG00000027550	Lrrcc1	-0.225466	0.000472656	0.0334585	leucine rich repeat and coiled-coil domain containing 1
ENSMUSG00000029778	Adcyap1r1	-0.227655	0.000149569	0.0134297	adenylate cyclase activating polypeptide 1 receptor 1
ENSMUSG00000062373	Tmem65	-0.229441	3.05729e-05	0.00364737	transmembrane protein 65
ENSMUSG00000027552	E2f5	-0.230083	0.00031893	0.0245087	E2F transcription factor 5
ENSMUSG00000027007	Ssfa2	-0.230775	0.000325627	0.0248953	sperm specific antigen 2
ENSMUSG00000025423	Pias2	-0.245959	2.89266e-09	1.05354e-06	protein inhibitor of activated STAT 2
ENSMUSG00000042032	Mat2b	-0.246323	0.000106494	0.0103817	methionine adenosyltransferase II, beta
ENSMUSG00000043542	Zc2hc1a	-0.249774	1.46815e-06	0.000266454	zinc finger, C2HC-type containing 1A
ENSMUSG00000054863	Fam19a5	-0.2507	0.000196652	0.0169439	family with sequence similarity 19, member A5
ENSMUSG00000004633	Chn2	-0.251135	0.000541601	0.0448734	chimerin 2
ENSMUSG00000055652	Klhl25	-0.254481	0.000243416	0.0201586	kelch-like 25
ENSMUSG00000040520	Manea	-0.256061	1.53982e-05	0.00202072	mannosidase, endo-alpha
ENSMUSG00000049536	Tceal1	-0.261416	0.000216932	0.0184307	transcription elongation factor A (SII)-like 1
ENSMUSG00000026657	Frmd4a	-0.262263	1.40278e-05	0.00186751	FERM domain containing 4A
ENSMUSG00000029426	Scarb2	-0.264302	4.84659e-09	1.65366e-06	scavenger receptor class B, member 2
ENSMUSG00000026360	Rgs2	-0.267615	0.000316054	0.0245085	regulator of G-protein signaling 2
ENSMUSG00000037172	E330009J07Rik	-0.270457	0.000444714	0.0318774	RIKEN cDNA E330009J07 gene
ENSMUSG00000027495	Fam210b	-0.27263	0.000352774	0.0262809	family with sequence similarity 210, member B
ENSMUSG00000019803	Nr2e1	-0.297563	6.01269e-06	0.000908026	nuclear receptor subfamily 2, group E, member 1
ENSMUSG00000045092	S1pr1	-0.303892	2.44898e-05	0.00298426	sphingosine-1-phosphate receptor 1
ENSMUSG00000018196	Glrx2	-0.316555	1.34823e-06	0.000251799	glutaredoxin 2 (thioltransferase)
ENSMUSG00000044674	Fzd1	-0.320031	0.00024719	0.0203723	frizzled homolog 1 (Drosophila)
ENSMUSG00000052155	Acvr2a	-0.320421	2.3819e-06	0.000410456	activin receptor IIA
ENSMUSG00000071757	Zhx2	-0.323406	4.65275e-05	0.00508819	zinc fingers and homeoboxes 2
ENSMUSG00000042129	Rassf4	-0.323932	0.000756634	0.0487101	Ras association (RalGDS/AF-6) domain family member 4
ENSMUSG00000041020	Map7d2	-0.325821	0.000447761	0.0319615	MAP7 domain containing 2
ENSMUSG00000027966	Col11a1	-0.330218	4.12869e-09	1.43746e-06	collagen, type XI, alpha 1
ENSMUSG00000027452	Acss1	-0.332172	0.000443042	0.0388171	acyl-CoA synthetase short-chain family member 1
ENSMUSG00000045636	Mtus1	-0.33427	2.39168e-10	1.23643e-07	mitochondrial tumor suppressor 1
ENSMUSG00000055675	Kbtbd11	-0.335586	3.91753e-09	1.39236e-06	kelch repeat and BTB (POZ) domain containing 11
ENSMUSG00000029669	Tspan12	-0.338509	7.89927e-06	0.00114205	tetraspanin 12
ENSMUSG00000032012	Pvrl1	-0.346784	7.60644e-05	0.00777041	poliovirus receptor-related 1
ENSMUSG00000054752	Fsd1l	-0.355239	3.64875e-05	0.00413705	fibronectin type III and SPRY domain containing 1-like
ENSMUSG00000028385	Snx30	-0.355616	0.000625526	0.0420137	sorting nexin family member 30
ENSMUSG00000021703	Serinc5	-0.356315	0.000100416	0.00998714	serine incorporator 5
ENSMUSG00000046798	Cldn12	-0.36031	0.000115715	0.0110904	claudin 12
ENSMUSG00000070643	Sox13	-0.371793	0.000256837	0.0208649	SRY (sex determining region Y)-box 13
ENSMUSG00000093661	Eif4e3	-0.377713	0.000279846	0.022414	eukaryotic translation initiation factor 4E member 3
ENSMUSG00000021379	Id4	-0.379638	9.10033e-06	0.00129376	inhibitor of DNA binding 4
ENSMUSG00000027894	Slc6a17	-0.382608	6.13275e-07	0.00013515	solute carrier family 6 (neurotransmitter transporter), member 17
ENSMUSG00000096956	Snhg18	-0.399946	0.000559302	0.0387873	small nucleolar RNA host gene 18
ENSMUSG00000022231	Sema5a	-0.40331	0.000136814	0.0124815	sema domain, seven thrombospondin repeats (type 1 and type 1-like), transmembrane domain (TM) and short cytoplasmic domain, (semaphorin) 5A
ENSMUSG00000043753	Dmrta1	-0.41026	0.000351154	0.0262809	doublesex and mab-3 related transcription factor like family A1
ENSMUSG00000027993	Trim2	-0.416841	0.000289713	0.0262897	tripartite motif-containing 2
ENSMUSG00000026764	Kif5c	-0.424806	2.88066e-06	0.000481554	kinesin family member 5C
ENSMUSG00000024593	Megf10	-0.427502	1.16069e-07	2.95544e-05	multiple EGF-like-domains 10
ENSMUSG00000032446	Eomes	-0.433894	0.000331231	0.0251146	eomesodermin homolog (Xenopus laevis)
ENSMUSG00000000305	Cdh4	-0.439849	2.90249e-09	1.05354e-06	cadherin 4
ENSMUSG00000007655	Cav1	-0.443607	0.000109961	0.0106587	caveolin 1, caveolae protein
ENSMUSG00000036617	Etl4	-0.444889	7.23381e-10	3.16433e-07	enhancer trap locus 4
ENSMUSG00000024713	Pcsk5	-0.446826	0.000250895	0.0236032	proprotein convertase subtilisin/kexin type 5
ENSMUSG00000062961	Ccdc177	-0.458321	3.15586e-19	4.48658e-16	coiled-coil domain containing 177
ENSMUSG00000058589	Anks1b	-0.460882	0.00014198	0.012884	ankyrin repeat and sterile alpha motif domain containing 1B
ENSMUSG00000022449	Adamts20	-0.461758	3.4644e-07	7.88036e-05	a disintegrin-like and metallopeptidase (reprolysin type) with thrombospondin type 1 motif, 20
ENSMUSG00000025931	Paqr8	-0.465569	2.14525e-06	0.000381228	progestin and adipoQ receptor family member VIII
ENSMUSG00000033569	Bai3	-0.482672	0.000133559	0.0123163	brain-specific angiogenesis inhibitor 3
ENSMUSG00000029333	Rasgef1b	-0.493715	0.000469669	0.0402253	RasGEF domain family, member 1B
ENSMUSG00000036111	Lmo1	-0.493776	3.44036e-08	9.62172e-06	LIM domain only 1
ENSMUSG00000051022	Hs3st1	-0.495439	4.61671e-05	0.00508136	heparan sulfate (glucosamine) 3-O-sulfotransferase 1
ENSMUSG00000042581	Thsd7b	-0.49732	5.35445e-06	0.000822946	thrombospondin, type I, domain containing 7B
ENSMUSG00000033949	Trim36	-0.497422	1.70579e-05	0.00222143	tripartite motif-containing 36
ENSMUSG00000019789	Hey2	-0.499193	7.29423e-05	0.00749636	hairy/enhancer-of-split related with YRPW motif 2
ENSMUSG00000035805	Mlc1	-0.499983	0.000711668	0.0466964	megalencephalic leukoencephalopathy with subcortical cysts 1 homolog (human)
ENSMUSG00000028640	Tfap2c	-0.502338	1.09744e-10	6.24077e-08	transcription factor AP-2, gamma
ENSMUSG00000027560	Dok5	-0.503765	1.82077e-07	4.43748e-05	docking protein 5
ENSMUSG00000023243	Kcnk5	-0.512699	1.11347e-05	0.00153192	potassium channel, subfamily K, member 5
ENSMUSG00000036295	Lrrn3	-0.512711	0.000300297	0.0238282	leucine rich repeat protein 3, neuronal
ENSMUSG00000002459	Rgs20	-0.515809	6.17919e-07	0.00013515	regulator of G-protein signaling 20
ENSMUSG00000055373	Fut9	-0.520198	1.1288e-06	0.000216374	fucosyltransferase 9
ENSMUSG00000022210	Dhrs4	-0.531628	9.5025e-21	1.80125e-17	dehydrogenase/reductase (SDR family) member 4
ENSMUSG00000036306	Lzts1	-0.533638	1.74038e-05	0.00224931	leucine zipper, putative tumor suppressor 1
ENSMUSG00000054423	Cadps	-0.53666	1.71826e-09	6.9794e-07	Ca2+-dependent secretion activator
ENSMUSG00000026220	Slc16a14	-0.548427	9.84249e-05	0.00993567	solute carrier family 16 (monocarboxylic acid transporters), member 14
ENSMUSG00000024565	Sall3	-0.551002	0.000528248	0.0440062	sal-like 3 (Drosophila)
ENSMUSG00000005360	Slc1a3	-0.563232	1.63104e-08	4.96886e-06	solute carrier family 1 (glial high affinity glutamate transporter), member 3
ENSMUSG00000039114	Nrn1	-0.571159	1.85148e-09	7.34564e-07	neuritin 1
ENSMUSG00000040811	Eml2	-0.572783	6.09997e-10	2.73857e-07	echinoderm microtubule associated protein like 2
ENSMUSG00000047604	Frat2	-0.578875	1.85616e-08	5.55545e-06	frequently rearranged in advanced T cell lymphomas 2
ENSMUSG00000049409	Prokr1	-0.583124	5.66866e-10	2.65578e-07	prokineticin receptor 1
ENSMUSG00000057147	Dph6	-0.585219	1.2825e-07	3.21756e-05	diphthamine biosynthesis 6
ENSMUSG00000044461	Shisa2	-0.590171	2.56028e-08	7.40312e-06	shisa homolog 2 (Xenopus laevis)
ENSMUSG00000082160	Gm11578	-0.607604	4.24736e-10	2.07028e-07	predicted gene 11578
ENSMUSG00000028214	Gem	-0.620257	1.14978e-05	0.00156923	GTP binding protein (gene overexpressed in skeletal muscle)
ENSMUSG00000052301	Doc2a	-0.622712	6.01447e-06	0.000908026	double C2, alpha
ENSMUSG00000054477	Kcnn2	-0.623639	5.23305e-06	0.000811599	potassium intermediate/small conductance calcium-activated channel, subfamily N, member 2
ENSMUSG00000031520	Vegfc	-0.637576	2.2413e-05	0.00275083	vascular endothelial growth factor C
ENSMUSG00000034098	Fstl5	-0.639655	0.000116812	0.011133	follistatin-like 5
ENSMUSG00000032352	Lrrc1	-0.643909	3.21356e-07	7.49106e-05	leucine rich repeat containing 1
ENSMUSG00000047786	Lix1	-0.648582	3.42448e-30	2.92109e-26	limb expression 1 homolog (chicken)
ENSMUSG00000035873	Pawr	-0.67176	1.11492e-08	3.58878e-06	PRKC, apoptosis, WT1, regulator
ENSMUSG00000028159	Dapp1	-0.717496	0.000164404	0.0145323	dual adaptor for phosphotyrosine and 3-phosphoinositides 1
ENSMUSG00000027967	Neurog2	-0.721118	7.7418e-09	2.58971e-06	neurogenin 2
ENSMUSG00000023092	Fhl1	-0.724852	1.8647e-24	6.36235e-21	four and a half LIM domains 1
ENSMUSG00000050447	Lypd6	-0.730806	2.59126e-10	1.3002e-07	LY6/PLAUR domain containing 6
ENSMUSG00000047935	Gm5607	-0.736808	0.000115549	0.0110904	predicted gene 5607
ENSMUSG00000017390	Aldoc	-0.741414	3.4999e-14	2.98541e-11	aldolase C, fructose-bisphosphate
ENSMUSG00000048776	Pthlh	-0.760278	6.11445e-05	0.00647904	parathyroid hormone-like peptide
ENSMUSG00000051726	Kcnf1	-0.767457	1.17347e-05	0.00158884	potassium voltage-gated channel, subfamily F, member 1
ENSMUSG00000024227	2610034M16Rik	-0.770424	0.000124609	0.0116803	RIKEN cDNA 2610034M16 gene
ENSMUSG00000022211	Lrrc16b	-0.786808	2.94201e-14	2.64161e-11	leucine rich repeat containing 16B
ENSMUSG00000043498	9330132A10Rik	-0.805098	1.47833e-07	3.65511e-05	RIKEN cDNA 9330132A10 gene
ENSMUSG00000075254	Heg1	-0.807247	1.58142e-18	1.68618e-15	HEG homolog 1 (zebrafish)
ENSMUSG00000096862	Gm13301	-0.808437	1.38273e-06	0.000253649	predicted gene 13301
ENSMUSG00000027078	Ube2l6	-0.81387	0.00017587	0.0153078	ubiquitin-conjugating enzyme E2L 6
ENSMUSG00000022240	Ctnnd2	-0.820174	5.84127e-16	5.86189e-13	catenin (cadherin associated protein), delta 2
ENSMUSG00000029334	Prkg2	-0.839644	2.75371e-06	0.000465131	protein kinase, cGMP-dependent, type II
ENSMUSG00000039239	Tgfb2	-0.873986	6.54574e-23	1.86117e-19	transforming growth factor, beta 2
ENSMUSG00000048562	Sp8	-0.886959	9.12604e-07	0.000201632	trans-acting transcription factor 8
ENSMUSG00000033854	Kcnk10	-0.901069	3.4692e-06	0.000548005	potassium channel, subfamily K, member 10
ENSMUSG00000071847	Apcdd1	-0.908999	3.95269e-11	2.40832e-08	adenomatosis polyposis coli down-regulated 1
ENSMUSG00000057378	Ryr3	-0.915538	8.2337e-05	0.00836113	ryanodine receptor 3
ENSMUSG00000041272	Tox	-0.918792	5.65359e-06	0.000936838	thymocyte selection-associated high mobility group box
ENSMUSG00000028132	Tmem56	-1.04687	1.06955e-05	0.00148346	transmembrane protein 56
ENSMUSG00000023236	Scg5	-1.11022	9.8018e-16	9.28992e-13	secretogranin V
ENSMUSG00000026765	Lypd6b	-1.12299	3.23053e-05	0.00377485	LY6/PLAUR domain containing 6B
ENSMUSG00000030093	Wnt7a	-1.12743	3.28401e-11	2.15482e-08	wingless-related MMTV integration site 7A
ENSMUSG00000087006	Gm13889	-1.13989	4.35896e-11	2.56427e-08	predicted gene 13889
ENSMUSG00000074796	Slc4a11	-1.15073	1.35788e-06	0.000251799	solute carrier family 4, sodium bicarbonate transporter-like, member 11
ENSMUSG00000040536	Necab1	-1.18358	4.71125e-05	0.00511936	N-terminal EF-hand calcium binding protein 1
ENSMUSG00000041789	2700046A07Rik	-1.2741	1.17858e-06	0.000223407	RIKEN cDNA 2700046A07 gene
ENSMUSG00000026255	Efhd1	-1.37003	1.00509e-08	3.29746e-06	EF hand domain containing 1
ENSMUSG00000042686	Jph1	-1.40158	1.78266e-27	7.60306e-24	junctophilin 1
ENSMUSG00000048015	Neurod4	-1.48108	7.00618e-06	0.00103039	neurogenic differentiation 4
ENSMUSG00000022490	Ppp1r1a	-1.64867	1.28679e-18	1.46351e-15	protein phosphatase 1, regulatory (inhibitor) subunit 1A
ENSMUSG00000022790	Igsf11	-1.6973	1.71216e-13	1.39092e-10	immunoglobulin superfamily, member 11
ENSMUSG00000073535	Gm5532	-1.80595	6.40982e-07	0.00013842	predicted gene 5532
ENSMUSG00000045875	Adra1a	-1.82744	5.19127e-08	1.42844e-05	adrenergic receptor, alpha 1a
ENSMUSG00000022489	Pde1b	-1.93593	6.08694e-13	4.51492e-10	phosphodiesterase 1B, Ca2+-calmodulin dependent
ENSMUSG00000004366	Sst	-1.94153	1.80905e-05	0.00250718	somatostatin
ENSMUSG00000020963	Tshr	-2.21627	3.21606e-06	0.000512766	thyroid stimulating hormone receptor
ENSMUSG00000051777	Iqcj	-2.2447	1.84334e-05	0.00236446	IQ motif containing J
ENSMUSG00000069132	Nxph2	-2.45327	0.00043599	0.03842	neurexophilin 2
ENSMUSG00000079466	Prdm12	-2.5324	6.90899e-08	1.845e-05	PR domain containing 12
ENSMUSG00000039194	Rlbp1	-2.83039	2.73438e-19	4.24078e-16	retinaldehyde binding protein 1
ENSMUSG00000045725	Prr15	-2.84056	1.92058e-11	1.31061e-08	proline rich 15
ENSMUSG00000047171	Helt	-3.22026	0.00020928	0.0201928	helt bHLH transcription factor
ENSMUSG00000100832	RP23-176M9.1	-3.92431	1.18717e-18	1.44666e-15

## Sheet: E12.5 Rostral
	Gene	log2FoldChange	pvalue	padj	Description
ENSMUSG00000035946	Gsx2	5.87289	2.92469e-06	0.000467815	GS homeobox 2
ENSMUSG00000090063	Dlx6os1	4.94917	8.21887e-13	4.80517e-10	distal-less homeobox 6, opposite strand 1
ENSMUSG00000023391	Dlx2	3.81289	2.13375e-10	7.52256e-08	distal-less homeobox 2
ENSMUSG00000029754	Dlx6	3.78778	3.29576e-05	0.00389487	distal-less homeobox 6
ENSMUSG00000041911	Dlx1	3.63158	3.03492e-13	2.09713e-10	distal-less homeobox 1
ENSMUSG00000068859	Sp9	3.11451	6.62805e-05	0.00729296	trans-acting transcription factor 9
ENSMUSG00000055874	Foxi3	3.03357	9.20937e-07	0.000171066	forkhead box I3
ENSMUSG00000029755	Dlx5	2.96854	5.1504e-06	0.000767754	distal-less homeobox 5
ENSMUSG00000096999	Gm26793	2.44489	2.2462e-06	0.000376729	predicted gene, 26793
ENSMUSG00000026787	Gad2	2.05046	1.70631e-06	0.00028903	glutamic acid decarboxylase 2
ENSMUSG00000039830	Olig2	1.77432	3.90246e-17	5.18577e-14	oligodendrocyte transcription factor 2
ENSMUSG00000020061	Mybpc1	1.66306	4.9714e-05	0.0057254	myosin binding protein C, slow-type
ENSMUSG00000040569	Slc26a7	1.65538	1.14527e-31	4.94615e-28	solute carrier family 26, member 7
ENSMUSG00000085925	Rtl1	1.58978	0.000442611	0.0332394	retrotransposon-like 1
ENSMUSG00000031073	Fgf15	1.58397	2.49798e-06	0.000410977	fibroblast growth factor 15
ENSMUSG00000046160	Olig1	1.51897	0.000126415	0.012479	oligodendrocyte transcription factor 1
ENSMUSG00000031075	Ano1	1.39633	2.51793e-09	7.90859e-07	anoctamin 1, calcium activated chloride channel
ENSMUSG00000025469	Msx3	1.38027	1.6876e-12	8.57449e-10	msh homeobox 3
ENSMUSG00000040478	Prdm13	1.36399	9.18813e-05	0.00948277	PR domain containing 13
ENSMUSG00000098659	1110015O18Rik	1.26643	1.48263e-33	8.53748e-30	RIKEN cDNA 1110015O18 gene
ENSMUSG00000040856	Dlk1	1.15837	0.000177182	0.0161948	delta-like 1 homolog (Drosophila)
ENSMUSG00000086296	D030055H07Rik	1.13467	0.000160882	0.0150229	RIKEN cDNA D030055H07 gene
ENSMUSG00000066392	Nrxn3	1.12045	1.21861e-07	2.66475e-05	neurexin III
ENSMUSG00000059003	Grin2a	1.09417	0.000523751	0.0382037	glutamate receptor, ionotropic, NMDA2A (epsilon 1)
ENSMUSG00000020052	Ascl1	1.07639	1.03445e-28	3.57402e-25	achaete-scute complex homolog 1 (Drosophila)
ENSMUSG00000031027	Stk33	1.07075	0.000315755	0.0257416	serine/threonine kinase 33
ENSMUSG00000027168	Pax6	1.03008	5.92016e-62	1.02271e-57	paired box 6
ENSMUSG00000050321	Neto1	1.01808	7.65646e-06	0.00112233	neuropilin (NRP) and tolloid (TLL)-like 1
ENSMUSG00000020218	Wif1	0.918351	3.69659e-12	1.72591e-09	Wnt inhibitory factor 1
ENSMUSG00000045440	Insm2	0.905137	0.000165781	0.0147797	insulinoma-associated 2
ENSMUSG00000039904	Gpr37	0.865504	9.69575e-11	3.64118e-08	G protein-coupled receptor 37
ENSMUSG00000092035	Peg10	0.841692	5.46641e-26	1.57387e-22	paternally expressed 10
ENSMUSG00000069170	Gpr98	0.839634	6.10556e-15	5.27367e-12	G protein-coupled receptor 98
ENSMUSG00000026347	Tmem163	0.820271	3.93622e-10	1.30766e-07	transmembrane protein 163
ENSMUSG00000026604	Ptpn14	0.805007	8.14736e-07	0.000154666	protein tyrosine phosphatase, non-receptor type 14
ENSMUSG00000001999	Blvra	0.802182	2.45744e-15	2.35846e-12	biliverdin reductase A
ENSMUSG00000027173	Depdc7	0.782974	1.46698e-08	3.95969e-06	DEP domain containing 7
ENSMUSG00000041930	Fam222a	0.778564	1.52589e-08	4.05536e-06	family with sequence similarity 222, member A
ENSMUSG00000021268	Meg3	0.76519	0.000207996	0.0178763	maternally expressed 3
ENSMUSG00000042607	Asb4	0.717424	3.485e-19	6.02033e-16	ankyrin repeat and SOCS box-containing 4
ENSMUSG00000041078	Grid1	0.687351	0.000157701	0.0148868	glutamate receptor, ionotropic, delta 1
ENSMUSG00000059173	Pde1a	0.674741	2.14738e-05	0.00266877	phosphodiesterase 1A, calmodulin-dependent
ENSMUSG00000025059	Gyk	0.672817	3.04234e-08	7.50805e-06	glycerol kinase
ENSMUSG00000021136	Smoc1	0.672733	0.000643938	0.0461578	SPARC related modular calcium binding 1
ENSMUSG00000052613	Pcdh15	0.670765	0.00017493	0.0160849	protocadherin 15
ENSMUSG00000053166	Cdh22	0.669828	0.000106894	0.0107988	cadherin 22
ENSMUSG00000026156	B3gat2	0.663955	6.42991e-11	2.46837e-08	beta-1,3-glucuronyltransferase 2 (glucuronosyltransferase S)
ENSMUSG00000022340	Sybu	0.659599	0.000626916	0.0453137	syntabulin (syntaxin-interacting)
ENSMUSG00000032769	Trpa1	0.652863	0.000343464	0.0273426	transient receptor potential cation channel, subfamily A, member 1
ENSMUSG00000097451	Rian	0.589607	1.16785e-05	0.00155189	RNA imprinted and accumulated in nucleus
ENSMUSG00000031189	Aff2	0.587885	7.64756e-15	6.29103e-12	AF4/FMR2 family, member 2
ENSMUSG00000060882	Kcnd2	0.582856	9.50051e-12	4.20824e-09	potassium voltage-gated channel, Shal-related family, member 2
ENSMUSG00000030310	Slc6a1	0.569571	0.000159791	0.0143295	solute carrier family 6 (neurotransmitter transporter, GABA), member 1
ENSMUSG00000020042	Btbd11	0.540119	1.39272e-05	0.00176906	BTB (POZ) domain containing 11
ENSMUSG00000048915	Efna5	0.538587	4.85801e-08	1.11896e-05	ephrin A5
ENSMUSG00000020696	Rffl	0.536141	7.38415e-06	0.00101702	ring finger and FYVE like domain containing protein
ENSMUSG00000024552	Slc14a2	0.533846	0.00038026	0.0295901	solute carrier family 14 (urea transporter), member 2
ENSMUSG00000020023	Tmcc3	0.526347	0.000204098	0.0177332	transmembrane and coiled coil domains 3
ENSMUSG00000050587	Lrrc4c	0.514428	0.000175048	0.0160849	leucine rich repeat containing 4C
ENSMUSG00000049939	Lrrc4	0.509441	3.46714e-08	8.43589e-06	leucine rich repeat containing 4
ENSMUSG00000017897	Eya2	0.508218	0.000147393	0.0143046	eyes absent 2 homolog (Drosophila)
ENSMUSG00000034917	Tjp3	0.497002	1.31182e-06	0.000231242	tight junction protein 3
ENSMUSG00000030223	Ptpro	0.483948	9.63311e-09	2.68407e-06	protein tyrosine phosphatase, receptor type, O
ENSMUSG00000029189	Sel1l3	0.478605	1.45616e-15	1.47971e-12	sel-1 suppressor of lin-12-like 3 (C. elegans)
ENSMUSG00000059991	Nptx2	0.468627	1.14266e-06	0.000207783	neuronal pentraxin 2
ENSMUSG00000052854	Nrk	0.463766	0.000437569	0.0331536	Nik related kinase
ENSMUSG00000051515	Fam181b	0.45672	0.000203574	0.0177614	family with sequence similarity 181, member B
ENSMUSG00000074785	Plxnc1	0.448779	1.31126e-06	0.000231242	plexin C1
ENSMUSG00000040274	Cdk6	0.448194	0.000196113	0.0173736	cyclin-dependent kinase 6
ENSMUSG00000040612	Ildr2	0.445724	7.12138e-06	0.00100177	immunoglobulin-like domain containing receptor 2
ENSMUSG00000056854	Pou3f4	0.442898	6.73661e-05	0.0073655	POU domain, class 3, transcription factor 4
ENSMUSG00000039620	6430573F11Rik	0.44097	5.32927e-05	0.00593027	RIKEN cDNA 6430573F11 gene
ENSMUSG00000005089	Slc1a2	0.436038	7.26614e-06	0.00101228	solute carrier family 1 (glial high affinity glutamate transporter), member 2
ENSMUSG00000025666	Tmem47	0.427168	9.42936e-06	0.00126273	transmembrane protein 47
ENSMUSG00000033578	Tmem35	0.425151	0.000653955	0.0465214	transmembrane protein 35
ENSMUSG00000057604	Lmcd1	0.424993	0.000498094	0.0368274	LIM and cysteine-rich domains 1
ENSMUSG00000002265	Peg3	0.417537	7.97092e-22	1.52997e-18	paternally expressed 3
ENSMUSG00000025932	Eya1	0.410678	5.31064e-06	0.000777469	eyes absent 1 homolog (Drosophila)
ENSMUSG00000059325	Hopx	0.407133	6.06908e-06	0.000866474	HOP homeobox
ENSMUSG00000041351	Rap1gap	0.40447	0.000301142	0.0241964	Rap1 GTPase-activating protein
ENSMUSG00000021614	Vcan	0.403625	1.21555e-05	0.00159848	versican
ENSMUSG00000074415	2610203C20Rik	0.403246	0.000480257	0.0359153	RIKEN cDNA 2610203C20 gene
ENSMUSG00000058153	Sez6l	0.399527	6.29495e-07	0.000122186	seizure related 6 homolog like
ENSMUSG00000028173	Wls	0.390575	3.07656e-05	0.00364025	wntless homolog (Drosophila)
ENSMUSG00000040209	Zfp704	0.385561	1.80394e-06	0.000308545	zinc finger protein 704
ENSMUSG00000099515	POU2F1	0.374736	0.000292894	0.0236436	POU domain, class 2, transcription factor 1 isoform B
ENSMUSG00000032537	Ephb1	0.36942	8.18843e-05	0.00853232	Eph receptor B1
ENSMUSG00000024617	Camk2a	0.369162	0.000110154	0.0109995	calcium/calmodulin-dependent protein kinase II alpha
ENSMUSG00000048022	Tmem229a	0.367423	0.000278474	0.0229078	transmembrane protein 229A
ENSMUSG00000035566	Pcdh17	0.360772	0.000360496	0.028179	protocadherin 17
ENSMUSG00000045215	Asxl3	0.35216	0.000145925	0.0142421	additional sex combs like 3 (Drosophila)
ENSMUSG00000045103	Dmd	0.352063	5.56142e-05	0.00632062	dystrophin, muscular dystrophy
ENSMUSG00000027878	Notch2	0.340959	2.5454e-06	0.000414829	notch 2
ENSMUSG00000020027	Socs2	0.337936	6.44544e-05	0.0071375	suppressor of cytokine signaling 2
ENSMUSG00000041112	Elmo1	0.335164	0.000191624	0.0170634	engulfment and cell motility 1
ENSMUSG00000029229	Chic2	0.331969	2.32862e-05	0.00285297	cysteine-rich hydrophobic domain 2
ENSMUSG00000027111	Itga6	0.327634	0.000345526	0.0274481	integrin alpha 6
ENSMUSG00000096014	Sox1	0.316043	3.29744e-15	2.99806e-12	SRY (sex determining region Y)-box 1
ENSMUSG00000062760	1810041L15Rik	0.314032	0.000391865	0.0302208	RIKEN cDNA 1810041L15 gene
ENSMUSG00000023022	Lima1	0.31094	0.000321963	0.0261082	LIM domain and actin binding 1
ENSMUSG00000026158	Ogfrl1	0.309442	3.77968e-08	9.05027e-06	opioid growth factor receptor-like 1
ENSMUSG00000042671	Rgs8	0.307471	6.25537e-05	0.00697171	regulator of G-protein signaling 8
ENSMUSG00000026490	Cdc42bpa	0.304606	0.000608232	0.0441479	CDC42 binding protein kinase alpha
ENSMUSG00000019891	Dcbld1	0.297463	2.73175e-05	0.00330007	discoidin, CUB and LCCL domain containing 1
ENSMUSG00000044117	2900011O08Rik	0.282603	0.000289876	0.0235099	RIKEN cDNA 2900011O08 gene
ENSMUSG00000033149	Phldb2	0.270182	0.000345235	0.0273575	pleckstrin homology-like domain, family B, member 2
ENSMUSG00000026235	Epha4	0.267809	1.75485e-06	0.00030315	Eph receptor A4
ENSMUSG00000030519	Apba2	0.265676	0.000613984	0.0435357	amyloid beta (A4) precursor protein-binding, family A, member 2
ENSMUSG00000050271	D8Ertd82e	0.260892	3.88649e-05	0.00450598	DNA segment, Chr 8, ERATO Doi 82, expressed
ENSMUSG00000043391	2510009E07Rik	0.258141	4.45171e-11	1.7478e-08	RIKEN cDNA 2510009E07 gene
ENSMUSG00000001270	Ckb	0.255453	0.000123438	0.0122551	creatine kinase, brain
ENSMUSG00000039633	Lonrf1	0.254931	0.000599894	0.0429361	LON peptidase N-terminal domain and ring finger 1
ENSMUSG00000040151	Hs2st1	0.250008	1.54875e-07	3.30305e-05	heparan sulfate 2-O-sulfotransferase 1
ENSMUSG00000020100	Slc29a3	0.249135	7.84178e-05	0.00826017	solute carrier family 29 (nucleoside transporters), member 3
ENSMUSG00000038143	Stox2	0.248756	0.000109292	0.0109769	storkhead box 2
ENSMUSG00000030653	Pde2a	0.247636	0.000182546	0.0164397	phosphodiesterase 2A, cGMP-stimulated
ENSMUSG00000048027	Rgmb	0.242532	0.000519271	0.038059	repulsive guidance molecule family member B
ENSMUSG00000034640	Tiparp	0.241248	0.000287286	0.0234098	TCDD-inducible poly(ADP-ribose) polymerase
ENSMUSG00000028078	Dclk2	0.241237	5.15539e-06	0.000767754	doublecortin-like kinase 2
ENSMUSG00000029003	Mad2l2	0.235789	0.000500051	0.0368274	MAD2 mitotic arrest deficient-like 2
ENSMUSG00000066607	6030419C18Rik	0.235392	0.000352574	0.0278115	RIKEN cDNA 6030419C18 gene
ENSMUSG00000008305	Tle1	0.234113	3.62954e-11	1.49287e-08	transducin-like enhancer of split 1, homolog of Drosophila E(spl)
ENSMUSG00000070348	Ccnd1	0.233835	0.000677793	0.0477913	cyclin D1
ENSMUSG00000037852	Cpe	0.226449	3.22435e-06	0.000511015	carboxypeptidase E
ENSMUSG00000055723	Rras2	0.225503	0.000239593	0.0203494	related RAS viral (r-ras) oncogene homolog 2
ENSMUSG00000041607	Mbp	0.22329	0.000693113	0.0486729	myelin basic protein
ENSMUSG00000053965	Pde5a	0.22008	0.000169779	0.0157684	phosphodiesterase 5A, cGMP-specific
ENSMUSG00000051339	2900026A02Rik	0.217462	9.26165e-05	0.00946716	RIKEN cDNA 2900026A02 gene
ENSMUSG00000046982	Tshz1	0.215133	0.00048906	0.036416	teashirt zinc finger family member 1
ENSMUSG00000022885	St6gal1	0.212295	0.000181982	0.0164397	beta galactoside alpha 2,6 sialyltransferase 1
ENSMUSG00000015846	Rxra	0.207174	0.000182716	0.0164397	retinoid X receptor alpha
ENSMUSG00000040596	Pogk	0.206921	0.00019113	0.0170634	pogo transposable element with KRAB domain
ENSMUSG00000031785	Gpr56	0.198606	5.89657e-08	1.3229e-05	G protein-coupled receptor 56
ENSMUSG00000022637	Cblb	0.18547	0.000273788	0.0226301	Casitas B-lineage lymphoma b
ENSMUSG00000052298	Cdc42se2	0.150237	0.000704682	0.0490862	CDC42 small effector 2
ENSMUSG00000074637	Sox2	0.139326	7.47039e-06	0.00101702	SRY (sex determining region Y)-box 2
ENSMUSG00000043004	Gng2	0.138797	0.000259126	0.0216251	guanine nucleotide binding protein (G protein), gamma 2
ENSMUSG00000015745	Plekho1	-0.156737	0.000127606	0.0125249	pleckstrin homology domain containing, family O member 1
ENSMUSG00000025423	Pias2	-0.161695	0.000405561	0.0310003	protein inhibitor of activated STAT 2
ENSMUSG00000031119	Gpc4	-0.169877	0.000641394	0.0461578	glypican 4
ENSMUSG00000037253	Mex3c	-0.170493	0.000151756	0.0144043	mex3 homolog C (C. elegans)
ENSMUSG00000029578	Wipi2	-0.177096	8.33967e-05	0.00862681	WD repeat domain, phosphoinositide interacting 2
ENSMUSG00000016319	Slc25a5	-0.177551	1.47351e-06	0.000257119	solute carrier family 25 (mitochondrial carrier, adenine nucleotide translocator), member 5
ENSMUSG00000028657	Ppt1	-0.18026	0.000674664	0.0477657	palmitoyl-protein thioesterase 1
ENSMUSG00000054256	Msi1	-0.181954	5.90506e-05	0.00662403	musashi RNA-binding protein 1
ENSMUSG00000029426	Scarb2	-0.18352	9.41313e-05	0.0095654	scavenger receptor class B, member 2
ENSMUSG00000033585	Ndn	-0.192204	3.72719e-05	0.00435048	necdin
ENSMUSG00000041598	Cdc42ep4	-0.197046	0.000654396	0.0465214	CDC42 effector protein (Rho GTPase binding) 4
ENSMUSG00000038412	Higd1a	-0.203464	0.00039009	0.0302189	HIG1 domain family, member 1A
ENSMUSG00000026819	Slc25a25	-0.216564	0.000150315	0.0143921	solute carrier family 25 (mitochondrial carrier, phosphate carrier), member 25
ENSMUSG00000030695	Aldoa	-0.222199	8.19893e-05	0.00853232	aldolase A, fructose-bisphosphate
ENSMUSG00000032026	Rexo2	-0.230861	0.000412014	0.0313548	REX2, RNA exonuclease 2 homolog (S. cerevisiae)
ENSMUSG00000003153	Slc2a3	-0.231897	0.000201931	0.0177074	solute carrier family 2 (facilitated glucose transporter), member 3
ENSMUSG00000021379	Id4	-0.239687	0.000395606	0.0303738	inhibitor of DNA binding 4
ENSMUSG00000071757	Zhx2	-0.254561	0.000554511	0.0400641	zinc fingers and homeoboxes 2
ENSMUSG00000059810	Rgs3	-0.256282	0.000312716	0.02501	regulator of G-protein signaling 3
ENSMUSG00000054863	Fam19a5	-0.258912	0.000555311	0.0408213	family with sequence similarity 19, member A5
ENSMUSG00000078202	Nrarp	-0.266413	3.28444e-05	0.00385977	Notch-regulated ankyrin repeat protein
ENSMUSG00000036825	Ssx2ip	-0.26984	7.65238e-05	0.00816018	synovial sarcoma, X breakpoint 2 interacting protein
ENSMUSG00000054920	Klhl5	-0.282782	2.05497e-05	0.00257244	kelch-like 5
ENSMUSG00000055652	Klhl25	-0.283012	2.06413e-09	6.6033e-07	kelch-like 25
ENSMUSG00000045636	Mtus1	-0.283047	9.07657e-07	0.000170432	mitochondrial tumor suppressor 1
ENSMUSG00000028645	Slc2a1	-0.290936	1.37971e-05	0.00176855	solute carrier family 2 (facilitated glucose transporter), member 1
ENSMUSG00000050896	Rtn4rl2	-0.304077	0.000241958	0.0203894	reticulon 4 receptor-like 2
ENSMUSG00000019803	Nr2e1	-0.305872	0.000149752	0.0143921	nuclear receptor subfamily 2, group E, member 1
ENSMUSG00000021703	Serinc5	-0.306541	1.37335e-05	0.00176855	serine incorporator 5
ENSMUSG00000023991	Foxp4	-0.30708	1.71904e-05	0.00216762	forkhead box P4
ENSMUSG00000016028	Celsr1	-0.31475	0.000206026	0.0178763	cadherin, EGF LAG seven-pass G-type receptor 1 (flamingo homolog, Drosophila)
ENSMUSG00000046711	Hmga1	-0.319619	2.82824e-12	1.39594e-09	high mobility group AT-hook 1
ENSMUSG00000026657	Frmd4a	-0.320659	4.63661e-06	0.000715156	FERM domain containing 4A
ENSMUSG00000063446	E130309F12Rik	-0.324257	0.000588316	0.0428825	RIKEN cDNA E130309F12 gene
ENSMUSG00000044674	Fzd1	-0.324324	6.7781e-09	1.91954e-06	frizzled homolog 1 (Drosophila)
ENSMUSG00000041020	Map7d2	-0.324896	0.00043787	0.0330462	MAP7 domain containing 2
ENSMUSG00000041708	Mpped1	-0.335627	0.000207932	0.0178763	metallophosphoesterase domain containing 1
ENSMUSG00000021752	Kctd6	-0.337183	5.60081e-06	0.000813059	potassium channel tetramerisation domain containing 6
ENSMUSG00000038119	Cdon	-0.338816	0.000420446	0.0320485	cell adhesion molecule-related/down-regulated by oncogenes
ENSMUSG00000045092	S1pr1	-0.339647	1.22141e-05	0.00159848	sphingosine-1-phosphate receptor 1
ENSMUSG00000025085	Ablim1	-0.339815	0.000620728	0.0438101	actin-binding LIM protein 1
ENSMUSG00000062961	Ccdc177	-0.340802	2.91983e-06	0.000467815	coiled-coil domain containing 177
ENSMUSG00000055675	Kbtbd11	-0.342564	9.57575e-07	0.00017598	kelch repeat and BTB (POZ) domain containing 11
ENSMUSG00000027864	Ptgfrn	-0.344055	3.36196e-24	8.29684e-21	prostaglandin F2 receptor negative regulator
ENSMUSG00000046798	Cldn12	-0.361311	8.2322e-06	0.00111103	claudin 12
ENSMUSG00000022210	Dhrs4	-0.369611	1.71002e-07	3.60251e-05	dehydrogenase/reductase (SDR family) member 4
ENSMUSG00000078249	Hmga1-rs1	-0.370507	3.66735e-12	1.72591e-09	high mobility group AT-hook I, related sequence 1
ENSMUSG00000032446	Eomes	-0.378723	0.000159083	0.0149356	eomesodermin homolog (Xenopus laevis)
ENSMUSG00000030029	Lrig1	-0.381799	0.000697487	0.0487817	leucine-rich repeats and immunoglobulin-like domains 1
ENSMUSG00000036306	Lzts1	-0.38957	2.35048e-06	0.000390428	leucine zipper, putative tumor suppressor 1
ENSMUSG00000018196	Glrx2	-0.390101	1.89525e-06	0.000320985	glutaredoxin 2 (thioltransferase)
ENSMUSG00000019478	Rab4a	-0.390329	1.5383e-09	5.01398e-07	RAB4A, member RAS oncogene family
ENSMUSG00000044968	Napepld	-0.393329	2.07144e-07	4.31133e-05	N-acyl phosphatidylethanolamine phospholipase D
ENSMUSG00000024593	Megf10	-0.393557	2.65844e-05	0.00323412	multiple EGF-like-domains 10
ENSMUSG00000045179	Sox3	-0.399025	1.19918e-07	2.65588e-05	SRY (sex determining region Y)-box 3
ENSMUSG00000054423	Cadps	-0.41169	7.92668e-07	0.000152148	Ca2+-dependent secretion activator
ENSMUSG00000035873	Pawr	-0.4236	5.2404e-06	0.000773743	PRKC, apoptosis, WT1, regulator
ENSMUSG00000033949	Trim36	-0.423799	0.000228585	0.0195485	tripartite motif-containing 36
ENSMUSG00000070643	Sox13	-0.425874	5.6585e-05	0.00638893	SRY (sex determining region Y)-box 13
ENSMUSG00000034098	Fstl5	-0.433131	0.000500103	0.0370785	follistatin-like 5
ENSMUSG00000038473	Nos1ap	-0.437379	2.9354e-05	0.00352146	nitric oxide synthase 1 (neuronal) adaptor protein
ENSMUSG00000091722	Siah3	-0.443037	0.000571928	0.0418646	seven in absentia homolog 3 (Drosophila)
ENSMUSG00000023092	Fhl1	-0.445249	1.96228e-10	7.06217e-08	four and a half LIM domains 1
ENSMUSG00000026202	Tuba4a	-0.445652	7.48924e-05	0.00803582	tubulin, alpha 4A
ENSMUSG00000002459	Rgs20	-0.44745	5.95258e-06	0.000856923	regulator of G-protein signaling 20
ENSMUSG00000032012	Pvrl1	-0.451689	5.43149e-07	0.000106624	poliovirus receptor-related 1
ENSMUSG00000042581	Thsd7b	-0.45177	7.25735e-05	0.00788495	thrombospondin, type I, domain containing 7B
ENSMUSG00000026220	Slc16a14	-0.4529	8.39629e-05	0.00863369	solute carrier family 16 (monocarboxylic acid transporters), member 14
ENSMUSG00000049493	Pls1	-0.45417	0.000200482	0.0176701	plastin 1 (I-isoform)
ENSMUSG00000037736	Limch1	-0.459664	1.28555e-06	0.000231242	LIM and calponin homology domains 1
ENSMUSG00000026764	Kif5c	-0.461551	4.16307e-13	2.76604e-10	kinesin family member 5C
ENSMUSG00000027495	Fam210b	-0.47458	4.62045e-09	1.35285e-06	family with sequence similarity 210, member B
ENSMUSG00000019789	Hey2	-0.478267	0.000192352	0.0168529	hairy/enhancer-of-split related with YRPW motif 2
ENSMUSG00000022211	Lrrc16b	-0.478771	0.00021225	0.0182811	leucine rich repeat containing 16B
ENSMUSG00000027993	Trim2	-0.484021	4.80298e-06	0.00073426	tripartite motif-containing 2
ENSMUSG00000022018	Rgcc	-0.492079	0.000477362	0.0358541	regulator of cell cycle
ENSMUSG00000000305	Cdh4	-0.498675	1.38208e-05	0.00176855	cadherin 4
ENSMUSG00000022231	Sema5a	-0.502531	0.000358936	0.028179	sema domain, seven thrombospondin repeats (type 1 and type 1-like), transmembrane domain (TM) and short cytoplasmic domain, (semaphorin) 5A
ENSMUSG00000049409	Prokr1	-0.522585	3.82443e-08	9.05027e-06	prokineticin receptor 1
ENSMUSG00000027692	Tnik	-0.527121	2.80993e-08	7.03501e-06	TRAF2 and NCK interacting kinase
ENSMUSG00000024247	Pkdcc	-0.531165	2.57829e-10	8.73334e-08	protein kinase domain containing, cytoplasmic
ENSMUSG00000042372	Dmrt3	-0.531283	0.000243225	0.0203966	doublesex and mab-3 related transcription factor 3
ENSMUSG00000057147	Dph6	-0.534633	4.27383e-06	0.000665138	diphthamine biosynthesis 6
ENSMUSG00000040811	Eml2	-0.553131	2.27359e-08	5.86213e-06	echinoderm microtubule associated protein like 2
ENSMUSG00000031337	Mtm1	-0.584431	7.47677e-06	0.00101702	X-linked myotubular myopathy gene 1
ENSMUSG00000005360	Slc1a3	-0.598926	5.68451e-08	1.2921e-05	solute carrier family 1 (glial high affinity glutamate transporter), member 3
ENSMUSG00000032352	Lrrc1	-0.600921	4.0713e-11	1.63562e-08	leucine rich repeat containing 1
ENSMUSG00000048904	Neurog1	-0.608797	1.32832e-07	2.86833e-05	neurogenin 1
ENSMUSG00000025931	Paqr8	-0.612839	2.52014e-08	6.40226e-06	progestin and adipoQ receptor family member VIII
ENSMUSG00000044461	Shisa2	-0.616643	2.60863e-09	8.04715e-07	shisa homolog 2 (Xenopus laevis)
ENSMUSG00000030772	Dkk3	-0.624738	7.73989e-05	0.00820285	dickkopf homolog 3 (Xenopus laevis)
ENSMUSG00000042129	Rassf4	-0.627323	1.1706e-10	4.30257e-08	Ras association (RalGDS/AF-6) domain family member 4
ENSMUSG00000023243	Kcnk5	-0.632488	2.35585e-11	9.92616e-09	potassium channel, subfamily K, member 5
ENSMUSG00000053702	Nebl	-0.6346	0.000539444	0.0398244	nebulette
ENSMUSG00000036617	Etl4	-0.637156	2.47247e-10	8.54237e-08	enhancer trap locus 4
ENSMUSG00000028640	Tfap2c	-0.638359	1.00144e-13	7.20825e-11	transcription factor AP-2, gamma
ENSMUSG00000047604	Frat2	-0.65155	3.58023e-16	4.12323e-13	frequently rearranged in advanced T cell lymphomas 2
ENSMUSG00000028214	Gem	-0.672923	7.32675e-05	0.0079106	GTP binding protein (gene overexpressed in skeletal muscle)
ENSMUSG00000048562	Sp8	-0.674379	7.13274e-06	0.00100177	trans-acting transcription factor 8
ENSMUSG00000027967	Neurog2	-0.68547	1.03312e-08	2.83288e-06	neurogenin 2
ENSMUSG00000047786	Lix1	-0.693222	2.3383e-16	2.88529e-13	limb expression 1 homolog (chicken)
ENSMUSG00000022899	Slc15a2	-0.696872	0.000460763	0.0347584	solute carrier family 15 (H+/peptide transporter), member 2
ENSMUSG00000082160	Gm11578	-0.701392	6.01057e-09	1.73054e-06	predicted gene 11578
ENSMUSG00000051022	Hs3st1	-0.703226	3.9143e-09	1.16585e-06	heparan sulfate (glucosamine) 3-O-sulfotransferase 1
ENSMUSG00000071847	Apcdd1	-0.710388	3.34668e-06	0.000525581	adenomatosis polyposis coli down-regulated 1
ENSMUSG00000043753	Dmrta1	-0.730427	2.19075e-05	0.00270323	doublesex and mab-3 related transcription factor like family A1
ENSMUSG00000035805	Mlc1	-0.747495	0.000150794	0.0143921	megalencephalic leukoencephalopathy with subcortical cysts 1 homolog (human)
ENSMUSG00000022240	Ctnnd2	-0.749131	1.52602e-17	2.19684e-14	catenin (cadherin associated protein), delta 2
ENSMUSG00000096862	Gm13301	-0.750062	0.000240305	0.0203494	predicted gene 13301
ENSMUSG00000017390	Aldoc	-0.77567	8.02978e-12	3.65038e-09	aldolase C, fructose-bisphosphate
ENSMUSG00000028132	Tmem56	-0.790024	5.49004e-05	0.00628083	transmembrane protein 56
ENSMUSG00000027078	Ube2l6	-0.790782	3.00771e-05	0.00358332	ubiquitin-conjugating enzyme E2L 6
ENSMUSG00000050447	Lypd6	-0.808947	3.69033e-07	7.58934e-05	LY6/PLAUR domain containing 6
ENSMUSG00000034164	Emid1	-0.856432	7.52447e-24	1.62481e-20	EMI domain containing 1
ENSMUSG00000074796	Slc4a11	-0.931102	0.00026525	0.0220297	solute carrier family 4, sodium bicarbonate transporter-like, member 11
ENSMUSG00000029334	Prkg2	-0.936491	1.00121e-11	4.32398e-09	protein kinase, cGMP-dependent, type II
ENSMUSG00000023236	Scg5	-0.965003	1.17338e-12	6.53874e-10	secretogranin V
ENSMUSG00000075254	Heg1	-0.998281	1.27704e-12	6.6851e-10	HEG homolog 1 (zebrafish)
ENSMUSG00000033854	Kcnk10	-1.00301	2.0782e-14	1.56091e-11	potassium channel, subfamily K, member 10
ENSMUSG00000039239	Tgfb2	-1.0031	7.58784e-37	6.55399e-33	transforming growth factor, beta 2
ENSMUSG00000087006	Gm13889	-1.02883	1.26434e-12	6.6851e-10	predicted gene 13889
ENSMUSG00000030093	Wnt7a	-1.04607	2.82577e-18	4.43775e-15	wingless-related MMTV integration site 7A
ENSMUSG00000096237	CT868723.1	-1.04882	0.000427079	0.0323921
ENSMUSG00000097928	Gm26578	-1.18478	1.73173e-05	0.00233631	predicted gene, 26578
ENSMUSG00000024697	Gna14	-1.21026	1.87302e-08	4.90248e-06	guanine nucleotide binding protein, alpha 14
ENSMUSG00000078722	Gm12394	-1.27649	0.000283706	0.0232276	predicted gene 12394
ENSMUSG00000022490	Ppp1r1a	-1.42765	4.19263e-16	4.52673e-13	protein phosphatase 1, regulatory (inhibitor) subunit 1A
ENSMUSG00000042686	Jph1	-1.48361	5.57985e-13	3.44257e-10	junctophilin 1
ENSMUSG00000022790	Igsf11	-1.49605	1.30331e-14	1.0234e-11	immunoglobulin superfamily, member 11
ENSMUSG00000054003	Tdrd9	-1.49951	5.29324e-07	0.000105104	tudor domain containing 9
ENSMUSG00000022489	Pde1b	-1.62348	4.77002e-08	1.11354e-05	phosphodiesterase 1B, Ca2+-calmodulin dependent
ENSMUSG00000026765	Lypd6b	-1.63883	3.24805e-05	0.00386847	LY6/PLAUR domain containing 6B
ENSMUSG00000048015	Neurod4	-1.74826	3.91732e-07	7.96137e-05	neurogenic differentiation 4
ENSMUSG00000026255	Efhd1	-1.75739	3.36897e-09	1.02103e-06	EF hand domain containing 1
ENSMUSG00000079466	Prdm12	-1.99851	4.84664e-06	0.000734435	PR domain containing 12
ENSMUSG00000073535	Gm5532	-2.03068	2.14987e-05	0.00277753	predicted gene 5532
ENSMUSG00000021508	Cxcl14	-2.22612	2.65558e-05	0.00323874	chemokine (C-X-C motif) ligand 14
ENSMUSG00000004366	Sst	-2.31837	0.000182761	0.0161051	somatostatin
ENSMUSG00000039194	Rlbp1	-2.33711	4.42511e-07	8.88881e-05	retinaldehyde binding protein 1
ENSMUSG00000045725	Prr15	-2.36778	1.91641e-06	0.000321051	proline rich 15
ENSMUSG00000020963	Tshr	-2.48171	4.91671e-13	3.14579e-10	thyroid stimulating hormone receptor
ENSMUSG00000100832	RP23-176M9.1	-2.86167	8.34472e-13	4.80517e-10

## Sheet: E13.5 Caudal
	Gene	log2FoldChange	pvalue	padj	Description
ENSMUSG00000040478	Prdm13	7.18583	2.06038e-173	1.96262e-169	PR domain containing 13
ENSMUSG00000035946	Gsx2	6.2702	4.94762e-51	5.35892e-48	GS homeobox 2
ENSMUSG00000027788	Otol1	5.28573	3.50546e-05	0.00193013	otolin 1 homolog (zebrafish)
ENSMUSG00000034486	Gbx2	5.22449	1.90619e-15	4.5968e-13	gastrulation brain homeobox 2
ENSMUSG00000026735	Ptf1a	5.08194	1.46588e-22	6.34693e-20	pancreas specific transcription factor, 1a
ENSMUSG00000098326	Dlx6os1	4.67856	3.96552e-05	0.00214015	distal-less homeobox 6, opposite strand 1
ENSMUSG00000036915	Kirrel2	4.24451	4.51926e-54	5.38102e-51	kin of IRRE like 2 (Drosophila)
ENSMUSG00000055874	Foxi3	4.21775	1.61283e-05	0.000957195	forkhead box I3
ENSMUSG00000026934	Lhx3	4.15785	0.000396043	0.0158177	LIM homeobox protein 3
ENSMUSG00000039830	Olig2	4.09041	1.172e-108	4.46554e-105	oligodendrocyte transcription factor 2
ENSMUSG00000045591	Olig3	3.7277	4.05299e-05	0.00218117	oligodendrocyte transcription factor 3
ENSMUSG00000006649	Nphs1	3.50504	2.01511e-11	3.12112e-09	nephrosis 1, nephrin
ENSMUSG00000056329	1810010K12Rik	3.25781	3.68887e-06	0.000250988	RIKEN cDNA 1810010K12 gene
ENSMUSG00000019913	Sim1	2.82841	6.78457e-05	0.00348391	single-minded homolog 1 (Drosophila)
ENSMUSG00000047171	Helt	2.82753	4.57372e-07	3.72367e-05	helt bHLH transcription factor
ENSMUSG00000031364	Grpr	2.3623	0.000411681	0.0163394	gastrin releasing peptide receptor
ENSMUSG00000046160	Olig1	2.31568	6.38437e-08	5.9043e-06	oligodendrocyte transcription factor 1
ENSMUSG00000085925	Rtl1	2.31266	9.24522e-09	9.62462e-07	retrotransposon-like 1
ENSMUSG00000012819	Cdh23	2.24221	2.84678e-07	2.38916e-05	cadherin 23 (otocadherin)
ENSMUSG00000023391	Dlx2	2.14622	4.32148e-67	7.48441e-64	distal-less homeobox 2
ENSMUSG00000029754	Dlx6	2.05574	3.99316e-09	4.32237e-07	distal-less homeobox 6
ENSMUSG00000032269	Htr3a	2.053	6.72877e-48	6.40949e-45	5-hydroxytryptamine (serotonin) receptor 3A
ENSMUSG00000085407	1700095J03Rik	1.99433	0.0015036	0.0471138	RIKEN cDNA 1700095J03 gene
ENSMUSG00000031027	Stk33	1.93084	4.66574e-17	1.25193e-14	serine/threonine kinase 33
ENSMUSG00000042258	Isl1	1.87577	0.00110951	0.0369531	ISL1 transcription factor, LIM/homeodomain
ENSMUSG00000030507	Dbx1	1.72729	8.21324e-07	6.41273e-05	developing brain homeobox 1
ENSMUSG00000066224	Arid3c	1.67756	6.44865e-06	0.000416452	AT rich interactive domain 3C (BRIGHT-like)
ENSMUSG00000007682	Dio2	1.66823	4.67412e-10	6.05759e-08	deiodinase, iodothyronine, type II
ENSMUSG00000063531	Sema3e	1.60134	4.33154e-18	1.30984e-15	sema domain, immunoglobulin domain (Ig), short basic domain, secreted, (semaphorin) 3E
ENSMUSG00000022510	Trp63	1.51143	8.05886e-10	9.84163e-08	transformation related protein 63
ENSMUSG00000042793	Lgr6	1.50461	1.02585e-05	0.000629175	leucine-rich repeat-containing G protein-coupled receptor 6
ENSMUSG00000022129	Dct	1.47876	8.07656e-08	7.29225e-06	dopachrome tautomerase
ENSMUSG00000020052	Ascl1	1.47548	1.04663e-131	4.98485e-128	achaete-scute complex homolog 1 (Drosophila)
ENSMUSG00000040373	Cacng5	1.47476	5.89718e-35	4.0124e-32	calcium channel, voltage-dependent, gamma subunit 5
ENSMUSG00000086296	D030055H07Rik	1.45163	6.38286e-09	6.79329e-07	RIKEN cDNA D030055H07 gene
ENSMUSG00000084459	Gm24598	1.41473	9.16929e-15	2.05511e-12	predicted gene, 24598
ENSMUSG00000046607	Hrk	1.40346	1.48253e-60	1.88292e-57	harakiri, BCL2 interacting protein (contains only BH3 domain)
ENSMUSG00000027173	Depdc7	1.37734	3.83524e-28	2.08758e-25	DEP domain containing 7
ENSMUSG00000001260	Gabrg1	1.35961	6.17229e-15	1.39986e-12	gamma-aminobutyric acid (GABA) A receptor, subunit gamma 1
ENSMUSG00000097391	Mirg	1.34248	1.11972e-12	2.07104e-10	miRNA containing gene
ENSMUSG00000026483	Fam129a	1.33491	0.00103477	0.0348908	family with sequence similarity 129, member A
ENSMUSG00000040856	Dlk1	1.324	6.92292e-33	4.12152e-30	delta-like 1 homolog (Drosophila)
ENSMUSG00000059003	Grin2a	1.31813	2.7997e-06	0.000196816	glutamate receptor, ionotropic, NMDA2A (epsilon 1)
ENSMUSG00000090063	Dlx6os1	1.30922	1.48034e-05	0.000884076	distal-less homeobox 6, opposite strand 1
ENSMUSG00000070498	Tmem132b	1.29313	3.99334e-18	1.26795e-15	transmembrane protein 132B
ENSMUSG00000029314	Agpat9	1.27071	3.63462e-07	2.99754e-05	1-acylglycerol-3-phosphate O-acyltransferase 9
ENSMUSG00000027577	Chrna4	1.25472	1.58517e-21	6.56503e-19	cholinergic receptor, nicotinic, alpha polypeptide 4
ENSMUSG00000022309	Angpt1	1.25174	6.54208e-47	5.93491e-44	angiopoietin 1
ENSMUSG00000029755	Dlx5	1.24339	1.66462e-12	2.99176e-10	distal-less homeobox 5
ENSMUSG00000097018	Gm26872	1.24051	0.000992989	0.0338416	predicted gene, 26872
ENSMUSG00000026610	Esrrg	1.23893	2.0606e-14	4.46096e-12	estrogen-related receptor gamma
ENSMUSG00000020696	Rffl	1.2149	2.44038e-50	2.44693e-47	ring finger and FYVE like domain containing protein
ENSMUSG00000027168	Pax6	1.2139	1.54279e-91	4.19882e-88	paired box 6
ENSMUSG00000037014	Sstr4	1.2027	4.00679e-06	0.000268779	somatostatin receptor 4
ENSMUSG00000097451	Rian	1.16827	2.31931e-33	1.42533e-30	RNA imprinted and accumulated in nucleus
ENSMUSG00000034384	Barhl2	1.12844	5.40135e-10	6.90612e-08	BarH-like 2 (Drosophila)
ENSMUSG00000020061	Mybpc1	1.10349	2.97159e-18	9.76064e-16	myosin binding protein C, slow-type
ENSMUSG00000040569	Slc26a7	1.08322	9.26599e-11	1.3076e-08	solute carrier family 26, member 7
ENSMUSG00000024697	Gna14	1.05459	3.34298e-06	0.000229918	guanine nucleotide binding protein, alpha 14
ENSMUSG00000062939	Stat4	1.04036	8.14688e-08	7.32105e-06	signal transducer and activator of transcription 4
ENSMUSG00000044156	Hepacam2	1.03142	0.000162248	0.00734203	HEPACAM family member 2
ENSMUSG00000059991	Nptx2	1.03027	4.21072e-18	1.29385e-15	neuronal pentraxin 2
ENSMUSG00000097961	Gm27000	1.02396	3.05167e-08	2.99677e-06	predicted gene, 27000
ENSMUSG00000039059	Hrh3	1.01492	1.66501e-15	4.06669e-13	histamine receptor H3
ENSMUSG00000063434	Sorcs3	0.992017	2.43959e-10	3.25011e-08	sortilin-related VPS10 domain containing receptor 3
ENSMUSG00000028172	Tacr3	0.972876	8.30384e-06	0.00052557	tachykinin receptor 3
ENSMUSG00000059325	Hopx	0.966451	1.73661e-17	4.86532e-15	HOP homeobox
ENSMUSG00000048915	Efna5	0.964774	9.68624e-17	2.52784e-14	ephrin A5
ENSMUSG00000048281	Dleu7	0.961796	9.71609e-16	2.40391e-13	deleted in lymphocytic leukemia, 7
ENSMUSG00000020218	Wif1	0.958575	1.14916e-11	1.83971e-09	Wnt inhibitory factor 1
ENSMUSG00000024302	Dtna	0.956001	2.30257e-12	4.02442e-10	dystrobrevin alpha
ENSMUSG00000051515	Fam181b	0.949636	7.71333e-33	4.45293e-30	family with sequence similarity 181, member B
ENSMUSG00000023019	Gpd1	0.949582	1.33279e-13	2.73021e-11	glycerol-3-phosphate dehydrogenase 1 (soluble)
ENSMUSG00000090223	Pcp4	0.946325	8.33636e-11	1.18519e-08	Purkinje cell protein 4
ENSMUSG00000026241	Nppc	0.945411	2.44631e-05	0.00139535	natriuretic peptide type C
ENSMUSG00000042671	Rgs8	0.936496	8.24904e-44	6.83271e-41	regulator of G-protein signaling 8
ENSMUSG00000023022	Lima1	0.926343	8.43349e-45	7.30302e-42	LIM domain and actin binding 1
ENSMUSG00000029359	Tesc	0.917366	9.63814e-06	0.000598098	tescalcin
ENSMUSG00000071414	Gm6736	0.899798	0.000112802	0.00534574	predicted gene 6736
ENSMUSG00000028173	Wls	0.890929	1.08705e-17	3.18607e-15	wntless homolog (Drosophila)
ENSMUSG00000021268	Meg3	0.874557	0.00106796	0.0358829	maternally expressed 3
ENSMUSG00000046818	Ddit4l	0.842351	2.99271e-09	3.31477e-07	DNA-damage-inducible transcript 4-like
ENSMUSG00000068859	Sp9	0.834257	7.26222e-09	7.68625e-07	trans-acting transcription factor 9
ENSMUSG00000001999	Blvra	0.833384	1.66443e-20	6.47122e-18	biliverdin reductase A
ENSMUSG00000026830	Ermn	0.832336	0.000153449	0.00702732	ermin, ERM-like protein
ENSMUSG00000026604	Ptpn14	0.831567	1.80125e-09	2.0426e-07	protein tyrosine phosphatase, non-receptor type 14
ENSMUSG00000091002	Tcerg1l	0.819077	0.000785913	0.0278816	transcription elongation regulator 1-like
ENSMUSG00000025469	Msx3	0.815282	0.00153305	0.0492029	msh homeobox 3
ENSMUSG00000054453	Sytl5	0.814275	1.92128e-05	0.00111592	synaptotagmin-like 5
ENSMUSG00000060882	Kcnd2	0.808095	4.4169e-20	1.6182e-17	potassium voltage-gated channel, Shal-related family, member 2
ENSMUSG00000022376	Adcy8	0.793686	9.23291e-05	0.00451016	adenylate cyclase 8
ENSMUSG00000092035	Peg10	0.788676	1.27922e-28	7.16778e-26	paternally expressed 10
ENSMUSG00000021779	Thrb	0.784192	4.47614e-05	0.00238198	thyroid hormone receptor beta
ENSMUSG00000056854	Pou3f4	0.778877	2.48962e-19	8.78329e-17	POU domain, class 3, transcription factor 4
ENSMUSG00000027820	Mme	0.775731	1.26539e-08	1.29607e-06	membrane metallo endopeptidase
ENSMUSG00000029819	Npy	0.775216	3.79617e-05	0.00205457	neuropeptide Y
ENSMUSG00000032291	Crabp1	0.775083	3.87326e-17	1.05414e-14	cellular retinoic acid binding protein I
ENSMUSG00000038242	Aox4	0.772017	0.000492707	0.0189245	aldehyde oxidase 4
ENSMUSG00000024521	Pmaip1	0.764347	0.000258885	0.0108875	phorbol-12-myristate-13-acetate-induced protein 1
ENSMUSG00000039629	Strip2	0.753562	1.97874e-06	0.000143334	striatin interacting protein 2
ENSMUSG00000026227	2810459M11Rik	0.748852	2.77287e-18	9.26769e-16	RIKEN cDNA 2810459M11 gene
ENSMUSG00000035431	Sstr1	0.748845	1.2636e-08	1.29607e-06	somatostatin receptor 1
ENSMUSG00000053441	Adamts19	0.74506	1.70723e-06	0.000125094	a disintegrin-like and metallopeptidase (reprolysin type) with thrombospondin type 1 motif, 19
ENSMUSG00000035357	Pdzrn3	0.723012	3.92092e-08	3.80832e-06	PDZ domain containing RING finger 3
ENSMUSG00000019966	Kitl	0.722066	1.34741e-07	1.1775e-05	kit ligand
ENSMUSG00000025932	Eya1	0.714611	4.95887e-19	1.71766e-16	eyes absent 1 homolog (Drosophila)
ENSMUSG00000038192	Cer1	0.712872	1.15421e-05	0.000700283	cerberus 1 homolog (Xenopus laevis)
ENSMUSG00000098659	1110015O18Rik	0.703841	1.22516e-14	2.71401e-12	RIKEN cDNA 1110015O18 gene
ENSMUSG00000029638	Glcci1	0.699104	0.000207162	0.00900542	glucocorticoid induced transcript 1
ENSMUSG00000052854	Nrk	0.69652	4.1235e-08	3.94758e-06	Nik related kinase
ENSMUSG00000064080	Fbln2	0.691688	5.70973e-11	8.36739e-09	fibulin 2
ENSMUSG00000041911	Dlx1	0.691048	7.17139e-06	0.000458464	distal-less homeobox 1
ENSMUSG00000068154	Insm1	0.688586	9.25049e-14	1.93661e-11	insulinoma-associated 1
ENSMUSG00000044071	Fam19a2	0.672322	1.03655e-06	7.93066e-05	family with sequence similarity 19, member A2
ENSMUSG00000046952	Gm5815	0.669845	0.00018314	0.00809515	predicted pseudogene 5815
ENSMUSG00000005087	Cd44	0.66135	4.82431e-07	3.8944e-05	CD44 antigen
ENSMUSG00000004892	Bcan	0.659558	9.17815e-13	1.74853e-10	brevican
ENSMUSG00000050711	Scg2	0.655423	4.50128e-07	3.68043e-05	secretogranin II
ENSMUSG00000095139	Pou3f2	0.651711	1.24201e-09	1.46966e-07	POU domain, class 3, transcription factor 2
ENSMUSG00000022096	Hr	0.647099	0.000503969	0.0192407	hairless
ENSMUSG00000047446	Arl4a	0.646245	1.28192e-09	1.49828e-07	ADP-ribosylation factor-like 4A
ENSMUSG00000022894	Adamts5	0.63899	1.0271e-05	0.000629175	a disintegrin-like and metallopeptidase (reprolysin type) with thrombospondin type 1 motif, 5 (aggrecanase-2)
ENSMUSG00000050505	Pcdh20	0.636888	0.000223217	0.00962104	protocadherin 20
ENSMUSG00000073910	Mob3b	0.629528	5.6908e-13	1.0951e-10	MOB kinase activator 3B
ENSMUSG00000068699	Flnc	0.61904	3.36666e-12	5.72663e-10	filamin C, gamma
ENSMUSG00000040875	Osbpl10	0.612938	7.57136e-05	0.00381593	oxysterol binding protein-like 10
ENSMUSG00000020848	Doc2b	0.605848	6.46205e-10	8.09925e-08	double C2, beta
ENSMUSG00000020023	Tmcc3	0.600587	5.0085e-08	4.74711e-06	transmembrane and coiled coil domains 3
ENSMUSG00000036782	Klhl13	0.600268	1.30103e-17	3.75544e-15	kelch-like 13
ENSMUSG00000042745	Id1	0.598132	2.70776e-05	0.0015262	inhibitor of DNA binding 1
ENSMUSG00000022367	Has2	0.59742	4.97613e-06	0.000326897	hyaluronan synthase 2
ENSMUSG00000022860	Chodl	0.597276	0.00094095	0.032416	chondrolectin
ENSMUSG00000040612	Ildr2	0.596641	1.68417e-13	3.4133e-11	immunoglobulin-like domain containing receptor 2
ENSMUSG00000068615	Gjd2	0.594406	0.000819195	0.0286884	gap junction protein, delta 2
ENSMUSG00000040710	St8sia4	0.592237	4.58499e-21	1.81976e-18	ST8 alpha-N-acetyl-neuraminide alpha-2,8-sialyltransferase 4
ENSMUSG00000048022	Tmem229a	0.58976	3.44145e-06	0.000235838	transmembrane protein 229A
ENSMUSG00000026156	B3gat2	0.587453	2.03749e-07	1.74063e-05	beta-1,3-glucuronyltransferase 2 (glucuronosyltransferase S)
ENSMUSG00000063297	Luzp2	0.580249	0.000338321	0.0138016	leucine zipper protein 2
ENSMUSG00000076441	Ass1	0.578244	0.00159827	0.0492695	argininosuccinate synthetase 1
ENSMUSG00000007872	Id3	0.578208	4.69131e-07	3.80316e-05	inhibitor of DNA binding 3
ENSMUSG00000041548	Hspb8	0.572056	3.21453e-18	1.03797e-15	heat shock protein 8
ENSMUSG00000017897	Eya2	0.571044	4.57378e-06	0.000301505	eyes absent 2 homolog (Drosophila)
ENSMUSG00000044770	Scml4	0.570497	0.00118205	0.0386264	sex comb on midleg-like 4 (Drosophila)
ENSMUSG00000062760	1810041L15Rik	0.570305	4.76082e-15	1.11973e-12	RIKEN cDNA 1810041L15 gene
ENSMUSG00000021448	Shc3	0.565807	0.00129515	0.042737	src homology 2 domain-containing transforming protein C3
ENSMUSG00000045083	Lingo2	0.565524	0.000667174	0.0243027	leucine rich repeat and Ig domain containing 2
ENSMUSG00000025407	Gli1	0.563386	0.000756207	0.0269785	GLI-Kruppel family member GLI1
ENSMUSG00000017446	C1qtnf1	0.560183	0.000198626	0.00871896	C1q and tumor necrosis factor related protein 1
ENSMUSG00000068522	Aard	0.559575	0.00101663	0.0344009	alanine and arginine rich domain containing protein
ENSMUSG00000038296	Galnt18	0.559096	3.09248e-06	0.000215805	UDP-N-acetyl-alpha-D-galactosamine:polypeptide N-acetylgalactosaminyltransferase 18
ENSMUSG00000027792	Bche	0.549239	7.12635e-05	0.00364957	butyrylcholinesterase
ENSMUSG00000020902	Ntn1	0.545422	8.43752e-06	0.000532262	netrin 1
ENSMUSG00000020105	Lrig3	0.543711	1.43929e-05	0.000864982	leucine-rich repeats and immunoglobulin-like domains 3
ENSMUSG00000022602	Arc	0.543554	1.68235e-11	2.62708e-09	activity regulated cytoskeletal-associated protein
ENSMUSG00000041592	Sdk2	0.543153	0.000100645	0.0048511	sidekick homolog 2 (chicken)
ENSMUSG00000096014	Sox1	0.540654	1.4896e-17	4.23558e-15	SRY (sex determining region Y)-box 1
ENSMUSG00000043415	Otud1	0.537236	9.00845e-05	0.0044232	OTU domain containing 1
ENSMUSG00000050965	Prkca	0.520391	5.16413e-08	4.84639e-06	protein kinase C, alpha
ENSMUSG00000057614	Gnai1	0.5197	3.56996e-09	3.9087e-07	guanine nucleotide binding protein (G protein), alpha inhibiting 1
ENSMUSG00000021136	Smoc1	0.516554	2.31448e-06	0.000165143	SPARC related modular calcium binding 1
ENSMUSG00000040659	Efhd2	0.507998	2.5748e-11	3.89305e-09	EF hand domain containing 2
ENSMUSG00000020638	Cmpk2	0.505795	7.43587e-05	0.00377762	cytidine monophosphate (UMP-CMP) kinase 2, mitochondrial
ENSMUSG00000044167	Foxo1	0.501737	1.5326e-10	2.11576e-08	forkhead box O1
ENSMUSG00000027111	Itga6	0.495597	6.43169e-14	1.36145e-11	integrin alpha 6
ENSMUSG00000072421	Gm10357	0.492565	1.04837e-10	1.46857e-08	predicted gene 10357
ENSMUSG00000027570	Col9a3	0.488718	0.000869099	0.0302139	collagen, type IX, alpha 3
ENSMUSG00000045440	Insm2	0.488591	0.000237655	0.0101288	insulinoma-associated 2
ENSMUSG00000023367	Tmem176a	0.486936	6.09856e-05	0.00318311	transmembrane protein 176A
ENSMUSG00000040055	Gjb6	0.481618	0.00109946	0.0366828	gap junction protein, beta 6
ENSMUSG00000016386	Mpped2	0.479735	2.26142e-08	2.26749e-06	metallophosphoesterase domain containing 2
ENSMUSG00000036412	Arsi	0.476768	0.000126433	0.00594733	arylsulfatase i
ENSMUSG00000022055	Nefl	0.474934	5.92285e-05	0.00311702	neurofilament, light polypeptide
ENSMUSG00000005968	Tuft1	0.474152	0.000501189	0.0192059	tuftelin 1
ENSMUSG00000021933	Gucy1b2	0.471606	0.00146244	0.0460511	guanylate cyclase 1, soluble, beta 2
ENSMUSG00000029211	Gabra4	0.470528	0.000103458	0.00496466	gamma-aminobutyric acid (GABA) A receptor, subunit alpha 4
ENSMUSG00000035298	Klhl35	0.466267	0.00021983	0.00951813	kelch-like 35
ENSMUSG00000034917	Tjp3	0.46166	0.000323169	0.0132687	tight junction protein 3
ENSMUSG00000022883	Robo1	0.460249	0.000200383	0.00876789	roundabout homolog 1 (Drosophila)
ENSMUSG00000097348	Rmst	0.459558	3.17042e-05	0.00176607	rhabdomyosarcoma 2 associated transcript (non-coding RNA)
ENSMUSG00000038507	Parp12	0.45866	7.92498e-05	0.0039627	poly (ADP-ribose) polymerase family, member 12
ENSMUSG00000042388	Dlgap3	0.45857	2.82312e-06	0.000197732	discs, large (Drosophila) homolog-associated protein 3
ENSMUSG00000050587	Lrrc4c	0.458344	0.000235776	0.0100712	leucine rich repeat containing 4C
ENSMUSG00000013089	Etv5	0.45693	0.000645839	0.0236535	ets variant 5
ENSMUSG00000036019	Tmtc2	0.452002	3.96069e-06	0.000266626	transmembrane and tetratricopeptide repeat containing 2
ENSMUSG00000001270	Ckb	0.451793	1.32646e-14	2.90465e-12	creatine kinase, brain
ENSMUSG00000001642	Akr1b3	0.450192	6.54435e-10	8.14878e-08	aldo-keto reductase family 1, member B3 (aldose reductase)
ENSMUSG00000052981	Ube2ql1	0.448366	1.3075e-06	9.73018e-05	ubiquitin-conjugating enzyme E2Q family-like 1
ENSMUSG00000025666	Tmem47	0.448218	2.14209e-08	2.1592e-06	transmembrane protein 47
ENSMUSG00000032332	Col12a1	0.446993	0.00139904	0.0443869	collagen, type XII, alpha 1
ENSMUSG00000024552	Slc14a2	0.446828	0.000469565	0.0182565	solute carrier family 14 (urea transporter), member 2
ENSMUSG00000039620	6430573F11Rik	0.445944	1.07689e-05	0.000657557	RIKEN cDNA 6430573F11 gene
ENSMUSG00000046318	Ccbe1	0.440924	0.00154017	0.0480139	collagen and calcium binding EGF domains 1
ENSMUSG00000036390	Gadd45a	0.436064	0.000704395	0.0254156	growth arrest and DNA-damage-inducible 45 alpha
ENSMUSG00000074785	Plxnc1	0.435269	8.67624e-10	1.04615e-07	plexin C1
ENSMUSG00000034177	Rnf43	0.434016	8.90476e-06	0.000558041	ring finger protein 43
ENSMUSG00000004631	Sgce	0.430122	7.76669e-08	7.06966e-06	sarcoglycan, epsilon
ENSMUSG00000021253	Tgfb3	0.427303	3.40096e-05	0.00187802	transforming growth factor, beta 3
ENSMUSG00000045658	Pid1	0.418065	4.97757e-07	3.98436e-05	phosphotyrosine interaction domain containing 1
ENSMUSG00000029229	Chic2	0.414556	9.54198e-13	1.79984e-10	cysteine-rich hydrophobic domain 2
ENSMUSG00000072949	Acot1	0.410862	4.83385e-11	7.13873e-09	acyl-CoA thioesterase 1
ENSMUSG00000003436	Dll3	0.406797	1.12429e-06	8.53342e-05	delta-like 3 (Drosophila)
ENSMUSG00000020027	Socs2	0.405605	6.45088e-07	5.0994e-05	suppressor of cytokine signaling 2
ENSMUSG00000000031	H19	0.405513	8.71191e-05	0.00429976	H19, imprinted maternally expressed transcript
ENSMUSG00000040204	2810417H13Rik	0.404097	1.04118e-06	7.93424e-05	RIKEN cDNA 2810417H13 gene
ENSMUSG00000031434	Morc4	0.403938	0.000172664	0.00770357	microrchidia 4
ENSMUSG00000053647	Gper1	0.401972	0.000678332	0.0246345	G protein-coupled estrogen receptor 1
ENSMUSG00000038807	Rap1gap2	0.401868	0.000226616	0.00972356	RAP1 GTPase activating protein 2
ENSMUSG00000030208	Emp1	0.401716	1.46231e-07	1.27208e-05	epithelial membrane protein 1
ENSMUSG00000038244	Mical2	0.397672	7.72923e-05	0.00387499	microtubule associated monooxygenase, calponin and LIM domain containing 2
ENSMUSG00000020846	Fam101b	0.394078	0.000833415	0.0298951	family with sequence similarity 101, member B
ENSMUSG00000018470	Kcnab3	0.390279	0.00100172	0.034078	potassium voltage-gated channel, shaker-related subfamily, beta member 3
ENSMUSG00000022332	Khdrbs3	0.389582	7.15316e-08	6.58332e-06	KH domain containing, RNA binding, signal transduction associated 3
ENSMUSG00000026475	Rgs16	0.386039	2.56105e-05	0.0014521	regulator of G-protein signaling 16
ENSMUSG00000035226	Rims4	0.384564	0.0014433	0.0455464	regulating synaptic membrane exocytosis 4
ENSMUSG00000070348	Ccnd1	0.382363	0.00104598	0.0361588	cyclin D1
ENSMUSG00000041112	Elmo1	0.382357	3.19205e-05	0.00176981	engulfment and cell motility 1
ENSMUSG00000026421	Csrp1	0.381497	0.000181259	0.00803061	cysteine and glycine-rich protein 1
ENSMUSG00000067321	Gm7931	0.37882	4.16922e-06	0.000278694	predicted pseudogene 7931
ENSMUSG00000033740	St18	0.378099	1.2568e-06	9.42647e-05	suppression of tumorigenicity 18
ENSMUSG00000021614	Vcan	0.375967	0.000137275	0.0063942	versican
ENSMUSG00000094627	Gm10182	0.37537	6.04108e-08	5.61408e-06	predicted pseudogene 10182
ENSMUSG00000025020	Slit1	0.371429	9.75747e-06	0.000603538	slit homolog 1 (Drosophila)
ENSMUSG00000048960	Prex2	0.369706	0.00089789	0.031686	phosphatidylinositol-3,4,5-trisphosphate-dependent Rac exchange factor 2
ENSMUSG00000000560	Gabra2	0.364496	1.3502e-05	0.000814007	gamma-aminobutyric acid (GABA) A receptor, subunit alpha 2
ENSMUSG00000022013	Dnajc15	0.364251	5.70854e-08	5.33105e-06	DnaJ (Hsp40) homolog, subfamily C, member 15
ENSMUSG00000084910	C630043F03Rik	0.360147	0.00038093	0.0153103	RIKEN cDNA C630043F03 gene
ENSMUSG00000039115	Itga9	0.35767	0.000230752	0.00987879	integrin alpha 9
ENSMUSG00000039396	Neil3	0.352291	7.99558e-05	0.00398753	nei like 3 (E. coli)
ENSMUSG00000021597	Ankrd32	0.352049	0.000141774	0.00655569	ankyrin repeat domain 32
ENSMUSG00000018983	E2f2	0.351128	1.8366e-05	0.001098	E2F transcription factor 2
ENSMUSG00000044365	Cxxc4	0.348621	0.000142521	0.00657425	CXXC finger 4
ENSMUSG00000034640	Tiparp	0.345197	1.8153e-07	1.56486e-05	TCDD-inducible poly(ADP-ribose) polymerase
ENSMUSG00000035069	Oma1	0.345072	0.00096621	0.0331729	OMA1 homolog, zinc metallopeptidase (S. cerevisiae)
ENSMUSG00000031778	Cx3cl1	0.344345	0.000771506	0.0274216	chemokine (C-X3-C motif) ligand 1
ENSMUSG00000015112	Slc25a13	0.337157	5.23392e-06	0.000342651	solute carrier family 25 (mitochondrial carrier, adenine nucleotide translocator), member 13
ENSMUSG00000004698	Hdac9	0.333073	7.15948e-06	0.000458464	histone deacetylase 9
ENSMUSG00000009772	Nuak2	0.331982	1.23583e-06	9.30587e-05	NUAK family, SNF1-like kinase, 2
ENSMUSG00000008393	Carhsp1	0.331253	2.40572e-08	2.39955e-06	calcium regulated heat stable protein 1
ENSMUSG00000074637	Sox2	0.329995	1.14929e-05	0.000699523	SRY (sex determining region Y)-box 2
ENSMUSG00000045932	Ifit2	0.329075	0.000120729	0.00570719	interferon-induced protein with tetratricopeptide repeats 2
ENSMUSG00000070713	Gm10282	0.328418	3.19297e-06	0.000221197	predicted pseudogene 10282
ENSMUSG00000057329	Bcl2	0.324655	2.22952e-05	0.00128322	B cell leukemia/lymphoma 2
ENSMUSG00000064267	Hvcn1	0.322013	0.000190469	0.00839959	hydrogen voltage-gated channel 1
ENSMUSG00000046186	Cd109	0.321296	1.73629e-05	0.00102093	CD109 antigen
ENSMUSG00000045103	Dmd	0.319011	5.39042e-10	6.90612e-08	dystrophin, muscular dystrophy
ENSMUSG00000053965	Pde5a	0.318915	4.45815e-06	0.000294903	phosphodiesterase 5A, cGMP-specific
ENSMUSG00000021994	Wnt5a	0.318878	0.00100862	0.0342519	wingless-related MMTV integration site 5A
ENSMUSG00000026893	Gca	0.312926	3.95339e-06	0.000266626	grancalcin
ENSMUSG00000022636	Alcam	0.312523	0.000893171	0.0309378	activated leukocyte cell adhesion molecule
ENSMUSG00000029822	Osbpl3	0.30686	0.000280732	0.0116266	oxysterol binding protein-like 3
ENSMUSG00000051339	2900026A02Rik	0.306608	9.05997e-05	0.00443706	RIKEN cDNA 2900026A02 gene
ENSMUSG00000071252	2210408I21Rik	0.306311	5.91833e-05	0.00311702	RIKEN cDNA 2210408I21 gene
ENSMUSG00000032220	Myo1e	0.302405	2.41901e-06	0.000171957	myosin IE
ENSMUSG00000055723	Rras2	0.300576	0.000918077	0.0317428	related RAS viral (r-ras) oncogene homolog 2
ENSMUSG00000021371	Mcur1	0.298964	0.000599996	0.0222384	mitochondrial calcium uniporter regulator 1
ENSMUSG00000028019	Pdgfc	0.296571	7.21807e-05	0.00368134	platelet-derived growth factor, C polypeptide
ENSMUSG00000050875	A730017C20Rik	0.293755	0.000464972	0.0181149	RIKEN cDNA A730017C20 gene
ENSMUSG00000067071	Hes6	0.292665	1.47325e-05	0.000882606	hairy and enhancer of split 6
ENSMUSG00000053117	E330013P04Rik	0.291287	5.96245e-05	0.00312922	RIKEN cDNA E330013P04 gene
ENSMUSG00000020733	Slc9a3r1	0.290996	0.000171971	0.00769065	solute carrier family 9 (sodium/hydrogen exchanger), member 3 regulator 1
ENSMUSG00000025969	Nrp2	0.284981	1.6059e-05	0.000956064	neuropilin 2
ENSMUSG00000024176	Sox8	0.280341	0.000646866	0.0236535	SRY (sex determining region Y)-box 8
ENSMUSG00000049100	Pcdh10	0.28004	3.94728e-06	0.000266626	protocadherin 10
ENSMUSG00000026158	Ogfrl1	0.279211	0.000163707	0.007373	opioid growth factor receptor-like 1
ENSMUSG00000028175	Depdc1a	0.278392	4.21395e-06	0.000280699	DEP domain containing 1a
ENSMUSG00000029810	Tmem176b	0.271705	4.89762e-07	3.9369e-05	transmembrane protein 176B
ENSMUSG00000029838	Ptn	0.270263	3.31202e-06	0.000228613	pleiotrophin
ENSMUSG00000028086	Fbxw7	0.267376	2.25341e-07	1.89954e-05	F-box and WD-40 domain protein 7
ENSMUSG00000010175	Prox1	0.266678	0.000241755	0.0102576	prospero homeobox 1
ENSMUSG00000049866	Arl4c	0.266421	8.90383e-05	0.00438312	ADP-ribosylation factor-like 4C
ENSMUSG00000029338	Antxr2	0.263863	0.000378898	0.0152932	anthrax toxin receptor 2
ENSMUSG00000017376	Nlk	0.261547	1.97317e-05	0.00113912	nemo like kinase
ENSMUSG00000012483	Rpa3	0.260005	0.000553724	0.0210512	replication protein A3
ENSMUSG00000051652	Lrrc3	0.258649	0.000981924	0.0335846	leucine rich repeat containing 3
ENSMUSG00000037664	Cdkn1c	0.25774	0.00154241	0.0480139	cyclin-dependent kinase inhibitor 1C (P57)
ENSMUSG00000039910	Cited2	0.256605	1.66743e-05	0.000986528	Cbp/p300-interacting transactivator, with Glu/Asp-rich carboxy-terminal domain, 2
ENSMUSG00000060802	B2m	0.255952	0.00160825	0.0494175	beta-2 microglobulin
ENSMUSG00000038388	Mpp6	0.255503	0.00146946	0.0461957	membrane protein, palmitoylated 6 (MAGUK p55 subfamily member 6)
ENSMUSG00000003038	Hmgn2	0.254384	0.000174072	0.00773683	high mobility group nucleosomal binding domain 2
ENSMUSG00000035934	Pknox2	0.252612	0.00043884	0.0172871	Pbx/knotted 1 homeobox 2
ENSMUSG00000059363	Fxn	0.251905	0.000416326	0.0164895	frataxin
ENSMUSG00000020024	Cep83	0.250828	2.00283e-06	0.00014453	centrosomal protein 83
ENSMUSG00000028020	Glrb	0.250243	0.00161864	0.049645	glycine receptor, beta subunit
ENSMUSG00000024691	Fam111a	0.246192	0.000690424	0.0253627	family with sequence similarity 111, member A
ENSMUSG00000042436	Mfap4	0.245492	0.000410152	0.0163127	microfibrillar-associated protein 4
ENSMUSG00000028480	Glipr2	0.242451	6.15093e-05	0.00319295	GLI pathogenesis-related 2
ENSMUSG00000017499	Cdc6	0.241651	0.000885894	0.031408	cell division cycle 6
ENSMUSG00000027381	Bcl2l11	0.240662	0.000104836	0.00501818	BCL2-like 11 (apoptosis facilitator)
ENSMUSG00000049881	2810025M15Rik	0.240429	0.000743862	0.0270004	RIKEN cDNA 2810025M15 gene
ENSMUSG00000032537	Ephb1	0.238924	0.000751056	0.026845	Eph receptor B1
ENSMUSG00000030315	Vgll4	0.238411	0.00117248	0.0395089	vestigial like 4 (Drosophila)
ENSMUSG00000002265	Peg3	0.238214	0.000602729	0.0222963	paternally expressed 3
ENSMUSG00000015880	Ncapg	0.237445	0.00129374	0.0417039	non-SMC condensin I complex, subunit G
ENSMUSG00000029189	Sel1l3	0.232221	0.000640873	0.0235246	sel-1 suppressor of lin-12-like 3 (C. elegans)
ENSMUSG00000029003	Mad2l2	0.22812	3.06539e-05	0.00171257	MAD2 mitotic arrest deficient-like 2
ENSMUSG00000024014	Pim1	0.227035	0.000881601	0.0313287	proviral integration site 1
ENSMUSG00000043419	Chd3os	0.223926	0.00158153	0.048912	chromodomain helicase DNA binding protein 3, opposite strand
ENSMUSG00000045095	Magi1	0.222835	0.00143291	0.0453461	membrane associated guanylate kinase, WW and PDZ domain containing 1
ENSMUSG00000006356	Crip2	0.222632	0.000431152	0.0170059	cysteine rich protein 2
ENSMUSG00000026223	Itm2c	0.217206	0.00101535	0.0344009	integral membrane protein 2C
ENSMUSG00000008305	Tle1	0.216464	0.000200661	0.00876789	transducin-like enhancer of split 1, homolog of Drosophila E(spl)
ENSMUSG00000053025	Sv2b	0.216364	0.00131357	0.0421293	synaptic vesicle glycoprotein 2 b
ENSMUSG00000038679	Trps1	0.214041	0.00143716	0.0467153	trichorhinophalangeal syndrome I (human)
ENSMUSG00000015575	Atp6v0e	0.213963	0.000264522	0.0110513	ATPase, H+ transporting, lysosomal V0 subunit E
ENSMUSG00000026235	Epha4	0.212734	0.000830249	0.0290221	Eph receptor A4
ENSMUSG00000043668	Tox3	0.204126	0.000622812	0.0229058	TOX high mobility group box family member 3
ENSMUSG00000028382	Ptbp3	0.197284	0.000489274	0.0188306	polypyrimidine tract binding protein 3
ENSMUSG00000022360	Atad2	0.196155	0.00054235	0.02046	ATPase family, AAA domain containing 2
ENSMUSG00000023021	Cers5	0.191719	0.000377601	0.0152289	ceramide synthase 5
ENSMUSG00000049800	Sertad2	0.190192	0.00115651	0.038053	SERTA domain containing 2
ENSMUSG00000038602	Slc35f1	0.189653	0.000168078	0.00755201	solute carrier family 35, member F1
ENSMUSG00000055717	Slain1	0.189028	0.000133879	0.00625289	SLAIN motif family, member 1
ENSMUSG00000026425	Srgap2	0.187311	0.00160277	0.0493285	SLIT-ROBO Rho GTPase activating protein 2
ENSMUSG00000026484	Rnf2	0.186812	0.000768476	0.0273649	ring finger protein 2
ENSMUSG00000040022	Rab11fip2	0.186758	0.000243922	0.0103266	RAB11 family interacting protein 2 (class I)
ENSMUSG00000017144	Rnd3	0.182727	0.00113886	0.0377986	Rho family GTPase 3
ENSMUSG00000028078	Dclk2	0.18153	0.000722326	0.0263442	doublecortin-like kinase 2
ENSMUSG00000009575	Cbx5	0.174963	0.00151226	0.0473072	chromobox 5
ENSMUSG00000024642	Tle4	0.174066	0.00133315	0.0425476	transducin-like enhancer of split 4, homolog of Drosophila E(spl)
ENSMUSG00000021745	Ptprg	0.156007	0.00131752	0.0421849	protein tyrosine phosphatase, receptor type, G
ENSMUSG00000024044	Epb4.1l3	-0.167359	0.000948615	0.0332451	erythrocyte protein band 4.1-like 3
ENSMUSG00000066278	Vps37b	-0.169536	0.000587101	0.0218454	vacuolar protein sorting 37B (yeast)
ENSMUSG00000022892	App	-0.174525	0.000935374	0.0322823	amyloid beta (A4) precursor protein
ENSMUSG00000036943	Rab8b	-0.183465	0.00115372	0.0380267	RAB8B, member RAS oncogene family
ENSMUSG00000031642	Sh3rf1	-0.187637	0.000605247	0.0223461	SH3 domain containing ring finger 1
ENSMUSG00000062184	Hs6st2	-0.189043	0.00116055	0.0381202	heparan sulfate 6-O-sulfotransferase 2
ENSMUSG00000026827	Gpd2	-0.189235	0.00120225	0.0392192	glycerol phosphate dehydrogenase 2, mitochondrial
ENSMUSG00000045691	Thtpa	-0.190455	0.000122859	0.00579353	thiamine triphosphatase
ENSMUSG00000047181	Samd14	-0.191644	0.000795054	0.0280492	sterile alpha motif domain containing 14
ENSMUSG00000017314	Mpp2	-0.193636	0.0012203	0.040619	membrane protein, palmitoylated 2 (MAGUK p55 subfamily member 2)
ENSMUSG00000028949	Smarcd3	-0.194292	0.00118149	0.0386264	SWI/SNF related, matrix associated, actin dependent regulator of chromatin, subfamily d, member 3
ENSMUSG00000018849	Wwc1	-0.196258	0.000472681	0.0183402	WW, C2 and coiled-coil domain containing 1
ENSMUSG00000019478	Rab4a	-0.199192	0.00144402	0.0455464	RAB4A, member RAS oncogene family
ENSMUSG00000041654	Slc39a11	-0.202156	0.000519675	0.0197218	solute carrier family 39 (metal ion transporter), member 11
ENSMUSG00000020917	Acly	-0.205422	3.58765e-05	0.00195483	ATP citrate lyase
ENSMUSG00000054752	Fsd1l	-0.205712	0.00108484	0.0363861	fibronectin type III and SPRY domain containing 1-like
ENSMUSG00000035311	Gnptab	-0.210896	0.000966539	0.0331729	N-acetylglucosamine-1-phosphate transferase, alpha and beta subunits
ENSMUSG00000002058	Unc119	-0.212341	0.000566711	0.0211694	unc-119 homolog (C. elegans)
ENSMUSG00000026773	Pfkfb3	-0.222592	0.00128736	0.0416124	6-phosphofructo-2-kinase/fructose-2,6-biphosphatase 3
ENSMUSG00000024533	Spire1	-0.222624	6.5145e-06	0.000419283	spire homolog 1 (Drosophila)
ENSMUSG00000031955	Bcar1	-0.223173	0.000741935	0.0266303	breast cancer anti-estrogen resistance 1
ENSMUSG00000024968	Rcor2	-0.225716	0.000517251	0.019669	REST corepressor 2
ENSMUSG00000029446	Psph	-0.226023	0.000968144	0.0331729	phosphoserine phosphatase
ENSMUSG00000030428	Ttyh1	-0.228636	0.000793993	0.0280492	tweety homolog 1 (Drosophila)
ENSMUSG00000000552	Zfp385a	-0.228684	0.00107676	0.0369711	zinc finger protein 385A
ENSMUSG00000029426	Scarb2	-0.228801	0.000361744	0.0146629	scavenger receptor class B, member 2
ENSMUSG00000029581	Fscn1	-0.231386	0.00133554	0.0425476	fascin homolog 1, actin bundling protein (Strongylocentrotus purpuratus)
ENSMUSG00000037685	Atp8a1	-0.235013	0.000689248	0.0249294	ATPase, aminophospholipid transporter (APLT), class I, type 8A, member 1
ENSMUSG00000003534	Ddr1	-0.2373	6.35689e-05	0.00327311	discoidin domain receptor family, member 1
ENSMUSG00000016319	Slc25a5	-0.240392	0.000565396	0.0211618	solute carrier family 25 (mitochondrial carrier, adenine nucleotide translocator), member 5
ENSMUSG00000034993	Vat1	-0.241016	0.000606712	0.0223568	vesicle amine transport protein 1 homolog (T californica)
ENSMUSG00000021990	Spata13	-0.243379	0.000674403	0.0249762	spermatogenesis associated 13
ENSMUSG00000066456	Hmgn3	-0.245982	0.000333725	0.0136433	high mobility group nucleosomal binding domain 3
ENSMUSG00000026819	Slc25a25	-0.247639	7.19871e-06	0.000458671	solute carrier family 25 (mitochondrial carrier, phosphate carrier), member 25
ENSMUSG00000022656	Pvrl3	-0.25043	7.48441e-05	0.00379217	poliovirus receptor-related 3
ENSMUSG00000030257	Srgap3	-0.250992	9.91314e-05	0.00480548	SLIT-ROBO Rho GTPase activating protein 3
ENSMUSG00000057963	Itpk1	-0.251063	0.000794598	0.0286967	inositol 1,3,4-triphosphate 5/6 kinase
ENSMUSG00000029178	Klf3	-0.252039	0.0015934	0.049199	Kruppel-like factor 3 (basic)
ENSMUSG00000029461	Fam168a	-0.252856	0.000793127	0.0280492	family with sequence similarity 168, member A
ENSMUSG00000048232	Fbxo10	-0.253127	0.000421858	0.0166739	F-box protein 10
ENSMUSG00000066621	Tecpr1	-0.253746	0.00157926	0.048912	tectonin beta-propeller repeat containing 1
ENSMUSG00000021182	Ccdc88c	-0.255856	0.00128423	0.0424689	coiled-coil domain containing 88C
ENSMUSG00000078532	Nkain1	-0.260457	0.000742312	0.0266303	Na+/K+ transporting ATPase interacting 1
ENSMUSG00000026833	Olfm1	-0.261107	0.000158029	0.00720237	olfactomedin 1
ENSMUSG00000017132	Cyth1	-0.261665	0.000802041	0.0282434	cytohesin 1
ENSMUSG00000082431	Gm7110	-0.263731	0.000513062	0.0195487	predicted gene 7110
ENSMUSG00000033949	Trim36	-0.264956	0.000343135	0.0139383	tripartite motif-containing 36
ENSMUSG00000033059	Pygb	-0.267602	2.51466e-05	0.00143005	brain glycogen phosphorylase
ENSMUSG00000036790	Slitrk2	-0.268528	0.000689611	0.0249294	SLIT and NTRK-like family, member 2
ENSMUSG00000020312	Shc2	-0.268633	0.00050205	0.0192059	SHC (Src homology 2 domain containing) transforming protein 2
ENSMUSG00000019467	Arhgef25	-0.268645	0.000155684	0.00711255	Rho guanine nucleotide exchange factor (GEF) 25
ENSMUSG00000020634	Ubxn2a	-0.269045	2.9465e-05	0.00165099	UBX domain protein 2A
ENSMUSG00000014602	Kif1a	-0.27067	0.000310065	0.0127755	kinesin family member 1A
ENSMUSG00000022887	Masp1	-0.27094	9.96471e-05	0.00481822	mannan-binding lectin serine peptidase 1
ENSMUSG00000021720	Rnf180	-0.270968	0.00114969	0.0380257	ring finger protein 180
ENSMUSG00000038533	Cbfa2t2	-0.2728	6.14675e-05	0.00319295	core-binding factor, runt domain, alpha subunit 2, translocated to, 2 (human)
ENSMUSG00000058056	Palld	-0.273165	0.000453521	0.017705	palladin, cytoskeletal associated protein
ENSMUSG00000063446	E130309F12Rik	-0.274001	3.59136e-05	0.00195483	RIKEN cDNA E130309F12 gene
ENSMUSG00000038264	Sema7a	-0.275003	0.00145067	0.047054	sema domain, immunoglobulin domain (Ig), and GPI membrane anchor, (semaphorin) 7A
ENSMUSG00000033161	Atp1a1	-0.275066	0.000247924	0.0104727	ATPase, Na+/K+ transporting, alpha 1 polypeptide
ENSMUSG00000025810	Nrp1	-0.275891	0.00130947	0.0420687	neuropilin 1
ENSMUSG00000008489	Elavl2	-0.278616	0.00086815	0.0302139	ELAV (embryonic lethal, abnormal vision, Drosophila)-like 2 (Hu antigen B)
ENSMUSG00000025314	Ptprj	-0.280223	0.000379797	0.0152971	protein tyrosine phosphatase, receptor type, J
ENSMUSG00000037111	Setd7	-0.281034	8.47673e-07	6.56464e-05	SET domain containing (lysine methyltransferase) 7
ENSMUSG00000044337	Ackr3	-0.282129	1.87032e-05	0.00108965	atypical chemokine receptor 3
ENSMUSG00000032402	Smad3	-0.283495	0.00122335	0.0398393	SMAD family member 3
ENSMUSG00000030930	Chst15	-0.285412	0.000538392	0.0203548	carbohydrate (N-acetylgalactosamine 4-sulfate 6-O) sulfotransferase 15
ENSMUSG00000020388	Pdlim4	-0.285954	0.000478651	0.0184769	PDZ and LIM domain 4
ENSMUSG00000059810	Rgs3	-0.290945	0.000254361	0.0107209	regulator of G-protein signaling 3
ENSMUSG00000034295	Fhod3	-0.292814	6.36571e-06	0.000412494	formin homology 2 domain containing 3
ENSMUSG00000054256	Msi1	-0.293183	1.49629e-06	0.000110918	musashi RNA-binding protein 1
ENSMUSG00000074978	Actg-ps1	-0.294442	0.00117856	0.0386264	actin, gamma, pseudogene 1
ENSMUSG00000045092	S1pr1	-0.295961	2.90995e-05	0.00163533	sphingosine-1-phosphate receptor 1
ENSMUSG00000029094	Afap1	-0.29615	0.000108897	0.00518651	actin filament associated protein 1
ENSMUSG00000026360	Rgs2	-0.297422	0.000280175	0.0116266	regulator of G-protein signaling 2
ENSMUSG00000030956	Fam53b	-0.297506	3.58657e-05	0.00195483	family with sequence similarity 53, member B
ENSMUSG00000044550	Tceal3	-0.298068	0.000204438	0.00891247	transcription elongation factor A (SII)-like 3
ENSMUSG00000027007	Ssfa2	-0.300786	9.06343e-06	0.000566123	sperm specific antigen 2
ENSMUSG00000020393	Kremen1	-0.30131	1.77073e-05	0.00103797	kringle containing transmembrane protein 1
ENSMUSG00000020811	Wscd1	-0.306209	6.00611e-05	0.00314347	WSC domain containing 1
ENSMUSG00000028444	Cntfr	-0.307307	0.000263225	0.0110213	ciliary neurotrophic factor receptor
ENSMUSG00000018661	Cog1	-0.307405	8.45284e-07	6.56464e-05	component of oligomeric golgi complex 1
ENSMUSG00000027495	Fam210b	-0.308907	0.00114261	0.0378572	family with sequence similarity 210, member B
ENSMUSG00000031665	Sall1	-0.309259	5.3009e-05	0.00281302	sal-like 1 (Drosophila)
ENSMUSG00000026749	Nek6	-0.310072	1.76893e-08	1.80213e-06	NIMA (never in mitosis gene a)-related expressed kinase 6
ENSMUSG00000032536	Trak1	-0.310169	0.000141222	0.00654605	trafficking protein, kinesin binding 1
ENSMUSG00000042589	Cux2	-0.31087	0.000985551	0.0336483	cut-like homeobox 2
ENSMUSG00000037736	Limch1	-0.311134	0.000194566	0.00856045	LIM and calponin homology domains 1
ENSMUSG00000035168	Tanc1	-0.31382	7.59561e-05	0.00381805	tetratricopeptide repeat, ankyrin repeat and coiled-coil containing 1
ENSMUSG00000032802	Srxn1	-0.31491	0.00123414	0.0401221	sulfiredoxin 1 homolog (S. cerevisiae)
ENSMUSG00000049690	Nckap5	-0.315561	0.000562051	0.021078	NCK-associated protein 5
ENSMUSG00000033855	Ston1	-0.316677	0.000147765	0.0067997	stonin 1
ENSMUSG00000034714	Ttyh2	-0.320526	0.00102022	0.0344613	tweety homolog 2 (Drosophila)
ENSMUSG00000038172	Ttc39b	-0.32208	0.00123878	0.0411442	tetratricopeptide repeat domain 39B
ENSMUSG00000055652	Klhl25	-0.326966	2.43171e-06	0.000172217	kelch-like 25
ENSMUSG00000055675	Kbtbd11	-0.327079	9.48555e-05	0.00460993	kelch repeat and BTB (POZ) domain containing 11
ENSMUSG00000027217	Tspan18	-0.327357	2.06633e-07	1.75739e-05	tetraspanin 18
ENSMUSG00000033256	Shf	-0.327972	3.47949e-06	0.00023759	Src homology 2 domain containing F
ENSMUSG00000038473	Nos1ap	-0.328704	0.000432839	0.0170372	nitric oxide synthase 1 (neuronal) adaptor protein
ENSMUSG00000020340	Cyfip2	-0.328848	0.000545147	0.0204844	cytoplasmic FMR1 interacting protein 2
ENSMUSG00000027996	Sfrp2	-0.333139	0.000394421	0.0158177	secreted frizzled-related protein 2
ENSMUSG00000039533	Mmd2	-0.333736	0.000137835	0.0064046	monocyte to macrophage differentiation-associated 2
ENSMUSG00000021752	Kctd6	-0.334006	0.000176872	0.0078545	potassium channel tetramerisation domain containing 6
ENSMUSG00000026657	Frmd4a	-0.335962	5.9666e-07	4.73624e-05	FERM domain containing 4A
ENSMUSG00000029055	Plch2	-0.336778	0.000810057	0.0284206	phospholipase C, eta 2
ENSMUSG00000033295	Ptprf	-0.338039	0.000474026	0.018355	protein tyrosine phosphatase, receptor type, F
ENSMUSG00000055373	Fut9	-0.339074	5.04719e-12	8.28914e-10	fucosyltransferase 9
ENSMUSG00000034573	Ptpn13	-0.339533	8.81925e-06	0.000554506	protein tyrosine phosphatase, non-receptor type 13
ENSMUSG00000035275	Raver2	-0.342367	5.57638e-05	0.0029518	ribonucleoprotein, PTB-binding 2
ENSMUSG00000021318	Gli3	-0.342963	2.20087e-06	0.000157627	GLI-Kruppel family member GLI3
ENSMUSG00000032012	Pvrl1	-0.344746	0.000395738	0.0158177	poliovirus receptor-related 1
ENSMUSG00000040701	Ap1g2	-0.345828	0.000223941	0.00963049	adaptor protein complex AP-1, gamma 2 subunit
ENSMUSG00000097428	AW047730	-0.346703	0.000269564	0.0112128	expressed sequence AW047730
ENSMUSG00000062961	Ccdc177	-0.346703	1.88871e-06	0.000137335	coiled-coil domain containing 177
ENSMUSG00000045414	1190002N15Rik	-0.348521	5.73818e-06	0.000374377	RIKEN cDNA 1190002N15 gene
ENSMUSG00000053007	Creb5	-0.349846	0.00115284	0.038969	cAMP responsive element binding protein 5
ENSMUSG00000038132	Rbm24	-0.351955	0.000158406	0.00720237	RNA binding motif protein 24
ENSMUSG00000040631	Dok4	-0.360034	4.04343e-12	6.75713e-10	docking protein 4
ENSMUSG00000047712	Ust	-0.361186	0.00147454	0.0462791	uronyl-2-sulfotransferase
ENSMUSG00000051243	Islr2	-0.363639	0.000169241	0.00758636	immunoglobulin superfamily containing leucine-rich repeat 2
ENSMUSG00000039410	Prdm16	-0.366371	0.00115281	0.0380267	PR domain containing 16
ENSMUSG00000041272	Tox	-0.366857	0.00123698	0.0401459	thymocyte selection-associated high mobility group box
ENSMUSG00000020627	Klhl29	-0.374338	9.36652e-05	0.00456372	kelch-like 29
ENSMUSG00000023411	Nfatc4	-0.374424	3.18964e-06	0.000221197	nuclear factor of activated T cells, cytoplasmic, calcineurin dependent 4
ENSMUSG00000065954	Tacc1	-0.374583	5.08759e-08	4.7982e-06	transforming, acidic coiled-coil containing protein 1
ENSMUSG00000037172	E330009J07Rik	-0.376186	4.37827e-06	0.000290629	RIKEN cDNA E330009J07 gene
ENSMUSG00000033083	Tbc1d4	-0.378422	9.03627e-09	9.45879e-07	TBC1 domain family, member 4
ENSMUSG00000034701	Neurod1	-0.3786	5.61169e-05	0.00296967	neurogenic differentiation 1
ENSMUSG00000014773	Dll1	-0.381433	3.80724e-08	3.71957e-06	delta-like 1 (Drosophila)
ENSMUSG00000074607	Tox2	-0.382171	0.00026656	0.0111121	TOX high mobility group box family member 2
ENSMUSG00000052133	Sema5b	-0.382201	1.82971e-06	0.000133554	sema domain, seven thrombospondin repeats (type 1 and type 1-like), transmembrane domain (TM) and short cytoplasmic domain, (semaphorin) 5B
ENSMUSG00000023484	Prph	-0.382608	3.19571e-05	0.00176981	peripherin
ENSMUSG00000027966	Col11a1	-0.384358	0.000313322	0.0128922	collagen, type XI, alpha 1
ENSMUSG00000026185	Igfbp5	-0.387399	3.52357e-05	0.00193451	insulin-like growth factor binding protein 5
ENSMUSG00000045589	Frrs1l	-0.391309	0.000262464	0.0110137	ferric-chelate reductase 1 like
ENSMUSG00000042129	Rassf4	-0.392687	2.65963e-05	0.00150352	Ras association (RalGDS/AF-6) domain family member 4
ENSMUSG00000083240	Gm13453	-0.394525	0.000739657	0.0266303	predicted gene 13453
ENSMUSG00000027489	Necab3	-0.394693	1.26533e-06	9.45322e-05	N-terminal EF-hand calcium binding protein 3
ENSMUSG00000028385	Snx30	-0.398675	9.51495e-08	8.47053e-06	sorting nexin family member 30
ENSMUSG00000027993	Trim2	-0.403025	7.50189e-06	0.000476395	tripartite motif-containing 2
ENSMUSG00000041757	Plekha6	-0.405968	0.000149599	0.00686751	pleckstrin homology domain containing, family A member 6
ENSMUSG00000026764	Kif5c	-0.406685	2.13173e-06	0.000153251	kinesin family member 5C
ENSMUSG00000058441	Panx2	-0.41029	4.24513e-05	0.00227174	pannexin 2
ENSMUSG00000054659	Pm20d2	-0.410432	0.000538491	0.0203548	peptidase M20 domain containing 2
ENSMUSG00000016028	Celsr1	-0.410674	2.60487e-06	0.000183798	cadherin, EGF LAG seven-pass G-type receptor 1 (flamingo homolog, Drosophila)
ENSMUSG00000070570	Slc17a7	-0.4114	0.00113752	0.0377986	solute carrier family 17 (sodium-dependent inorganic phosphate cotransporter), member 7
ENSMUSG00000041642	Kif21b	-0.41418	0.000221252	0.00955798	kinesin family member 21B
ENSMUSG00000047786	Lix1	-0.414931	2.0879e-12	3.71744e-10	limb expression 1 homolog (chicken)
ENSMUSG00000036533	Cdc42ep3	-0.416483	0.000108679	0.00518651	CDC42 effector protein (Rho GTPase binding) 3
ENSMUSG00000052957	Gas1	-0.417967	0.0015217	0.0475245	growth arrest specific 1
ENSMUSG00000029193	Cckar	-0.419446	0.00156612	0.0499488	cholecystokinin A receptor
ENSMUSG00000096956	Snhg18	-0.419713	0.000306154	0.0126519	small nucleolar RNA host gene 18
ENSMUSG00000039621	Prex1	-0.420179	1.26805e-07	1.11325e-05	phosphatidylinositol-3,4,5-trisphosphate-dependent Rac exchange factor 1
ENSMUSG00000074575	Kcng1	-0.420692	0.000397168	0.0158294	potassium voltage-gated channel, subfamily G, member 1
ENSMUSG00000041216	Clvs1	-0.421548	0.000342456	0.0139383	clavesin 1
ENSMUSG00000047787	Flrt1	-0.422285	0.00157054	0.0487304	fibronectin leucine rich transmembrane protein 1
ENSMUSG00000038146	Notch3	-0.422602	0.00088374	0.0306669	notch 3
ENSMUSG00000034312	Iqsec1	-0.422907	7.79292e-08	7.06966e-06	IQ motif and Sec7 domain 1
ENSMUSG00000039385	Cdh6	-0.424571	0.000310997	0.0128242	cadherin 6
ENSMUSG00000021259	Cyp46a1	-0.424639	0.000479114	0.0184769	cytochrome P450, family 46, subfamily a, polypeptide 1
ENSMUSG00000033569	Bai3	-0.428833	4.44685e-05	0.00237303	brain-specific angiogenesis inhibitor 3
ENSMUSG00000018196	Glrx2	-0.429083	3.15556e-09	3.47495e-07	glutaredoxin 2 (thioltransferase)
ENSMUSG00000037606	Osbpl5	-0.429308	1.5899e-10	2.16351e-08	oxysterol binding protein-like 5
ENSMUSG00000082160	Gm11578	-0.4321	3.05198e-07	2.53901e-05	predicted gene 11578
ENSMUSG00000028133	Rwdd3	-0.434802	6.32869e-05	0.00326742	RWD domain containing 3
ENSMUSG00000044674	Fzd1	-0.440369	5.88673e-11	8.56093e-09	frizzled homolog 1 (Drosophila)
ENSMUSG00000054423	Cadps	-0.443687	9.94971e-14	2.06035e-11	Ca2+-dependent secretion activator
ENSMUSG00000001313	Rnd2	-0.444045	8.60376e-12	1.38907e-09	Rho family GTPase 2
ENSMUSG00000019789	Hey2	-0.447056	5.77714e-06	0.000375632	hairy/enhancer-of-split related with YRPW motif 2
ENSMUSG00000078249	Hmga1-rs1	-0.45062	8.44934e-05	0.00418215	high mobility group AT-hook I, related sequence 1
ENSMUSG00000039239	Tgfb2	-0.45097	3.13751e-11	4.70651e-09	transforming growth factor, beta 2
ENSMUSG00000042115	Klhdc8a	-0.456634	0.00156911	0.0487304	kelch domain containing 8A
ENSMUSG00000047632	Fgfbp3	-0.463449	0.000805678	0.0289683	fibroblast growth factor binding protein 3
ENSMUSG00000027864	Ptgfrn	-0.463572	2.65712e-08	2.62284e-06	prostaglandin F2 receptor negative regulator
ENSMUSG00000057818	1600029O15Rik	-0.468425	0.000575865	0.0214693	RIKEN cDNA 1600029O15 gene
ENSMUSG00000024713	Pcsk5	-0.468597	1.95623e-07	1.67874e-05	proprotein convertase subtilisin/kexin type 5
ENSMUSG00000000253	Gmpr	-0.468992	0.00106562	0.0358678	guanosine monophosphate reductase
ENSMUSG00000019124	Scrn1	-0.469618	8.05805e-05	0.0040082	secernin 1
ENSMUSG00000052889	Prkcb	-0.471848	0.000325047	0.0133171	protein kinase C, beta
ENSMUSG00000030772	Dkk3	-0.472721	9.79309e-07	7.52291e-05	dickkopf homolog 3 (Xenopus laevis)
ENSMUSG00000038119	Cdon	-0.481566	6.57782e-07	5.17827e-05	cell adhesion molecule-related/down-regulated by oncogenes
ENSMUSG00000030500	Slc17a6	-0.485108	4.10409e-08	3.94758e-06	solute carrier family 17 (sodium-dependent inorganic phosphate cotransporter), member 6
ENSMUSG00000026447	Pik3c2b	-0.492967	7.4141e-10	9.11264e-08	phosphoinositide-3-kinase, class 2, beta polypeptide
ENSMUSG00000046178	Nxph1	-0.495028	0.00054346	0.0204614	neurexophilin 1
ENSMUSG00000021373	Cap2	-0.498611	7.30197e-08	6.68797e-06	CAP, adenylate cyclase-associated protein, 2 (yeast)
ENSMUSG00000060257	Scrt2	-0.499397	1.10955e-07	9.83161e-06	scratch homolog 2, zinc finger protein (Drosophila)
ENSMUSG00000086567	Gm2830	-0.500295	0.000595403	0.0221111	predicted gene 2830
ENSMUSG00000024247	Pkdcc	-0.502264	6.9725e-07	5.46638e-05	protein kinase domain containing, cytoplasmic
ENSMUSG00000078640	Gm11627	-0.508023	0.000808608	0.0284206	predicted gene 11627
ENSMUSG00000027452	Acss1	-0.514504	2.42934e-09	2.71471e-07	acyl-CoA synthetase short-chain family member 1
ENSMUSG00000031548	Sfrp1	-0.517539	5.64142e-07	4.49685e-05	secreted frizzled-related protein 1
ENSMUSG00000022639	5330426P16Rik	-0.522111	4.37153e-10	5.70425e-08	RIKEN cDNA 5330426P16 gene
ENSMUSG00000031626	Sorbs2	-0.5222	2.2419e-11	3.44439e-09	sorbin and SH3 domain containing 2
ENSMUSG00000101795	RP23-278M14.1	-0.529306	0.000451381	0.0176576
ENSMUSG00000037990	Sh3rf3	-0.532714	4.5398e-13	8.82529e-11	SH3 domain containing ring finger 3
ENSMUSG00000047604	Frat2	-0.5351	3.34639e-10	4.3967e-08	frequently rearranged in advanced T cell lymphomas 2
ENSMUSG00000078202	Nrarp	-0.535483	1.35895e-10	1.88973e-08	Notch-regulated ankyrin repeat protein
ENSMUSG00000026765	Lypd6b	-0.543924	0.000743652	0.0266303	LY6/PLAUR domain containing 6B
ENSMUSG00000057147	Dph6	-0.544745	2.62055e-13	5.20042e-11	diphthamine biosynthesis 6
ENSMUSG00000019803	Nr2e1	-0.544963	5.56754e-15	1.2935e-12	nuclear receptor subfamily 2, group E, member 1
ENSMUSG00000025931	Paqr8	-0.546736	5.89161e-16	1.47686e-13	progestin and adipoQ receptor family member VIII
ENSMUSG00000036617	Etl4	-0.54844	1.55231e-10	2.12755e-08	enhancer trap locus 4
ENSMUSG00000091722	Siah3	-0.54992	2.00898e-08	2.03581e-06	seven in absentia homolog 3 (Drosophila)
ENSMUSG00000037166	Ppp1r14a	-0.550204	0.000100837	0.0048511	protein phosphatase 1, regulatory (inhibitor) subunit 14A
ENSMUSG00000051726	Kcnf1	-0.557599	0.000371611	0.0150309	potassium voltage-gated channel, subfamily F, member 1
ENSMUSG00000034098	Fstl5	-0.558511	7.12003e-10	8.80803e-08	follistatin-like 5
ENSMUSG00000044968	Napepld	-0.559527	3.06923e-12	5.26774e-10	N-acyl phosphatidylethanolamine phospholipase D
ENSMUSG00000047959	Kcna3	-0.566552	0.000240799	0.0102399	potassium voltage-gated channel, shaker-related subfamily, member 3
ENSMUSG00000040811	Eml2	-0.57295	5.5618e-12	9.05622e-10	echinoderm microtubule associated protein like 2
ENSMUSG00000018648	Dusp14	-0.572974	2.17924e-12	3.84414e-10	dual specificity phosphatase 14
ENSMUSG00000051236	Msrb3	-0.575906	4.2318e-05	0.00227099	methionine sulfoxide reductase B3
ENSMUSG00000029333	Rasgef1b	-0.576819	1.6939e-06	0.000124597	RasGEF domain family, member 1B
ENSMUSG00000005360	Slc1a3	-0.577864	3.08282e-10	4.07852e-08	solute carrier family 1 (glial high affinity glutamate transporter), member 3
ENSMUSG00000055958	Gm9987	-0.579146	3.78567e-05	0.00205457	predicted gene 9987
ENSMUSG00000024593	Megf10	-0.580784	4.55478e-12	7.54548e-10	multiple EGF-like-domains 10
ENSMUSG00000021260	Hhipl1	-0.583189	0.00134294	0.0427119	hedgehog interacting protein-like 1
ENSMUSG00000047904	Sstr2	-0.587233	1.98851e-10	2.68674e-08	somatostatin receptor 2
ENSMUSG00000035805	Mlc1	-0.587902	1.30774e-09	1.51914e-07	megalencephalic leukoencephalopathy with subcortical cysts 1 homolog (human)
ENSMUSG00000030029	Lrig1	-0.589714	1.64114e-09	1.87264e-07	leucine-rich repeats and immunoglobulin-like domains 1
ENSMUSG00000056367	Actr3b	-0.590638	1.64155e-09	1.87264e-07	ARP3 actin-related protein 3B
ENSMUSG00000052516	Robo2	-0.593427	1.11539e-07	9.83762e-06	roundabout homolog 2 (Drosophila)
ENSMUSG00000027386	Fbln7	-0.599877	8.47527e-05	0.00420475	fibulin 7
ENSMUSG00000027253	Lrp4	-0.604761	1.3714e-09	1.58343e-07	low density lipoprotein receptor-related protein 4
ENSMUSG00000021379	Id4	-0.613223	4.03027e-14	8.62704e-12	inhibitor of DNA binding 4
ENSMUSG00000021703	Serinc5	-0.613515	1.51484e-12	2.77492e-10	serine incorporator 5
ENSMUSG00000042372	Dmrt3	-0.616432	1.75655e-07	1.52109e-05	doublesex and mab-3 related transcription factor 3
ENSMUSG00000000305	Cdh4	-0.621719	1.2977e-19	4.66461e-17	cadherin 4
ENSMUSG00000046798	Cldn12	-0.626988	3.11824e-17	8.60951e-15	claudin 12
ENSMUSG00000043456	Zfp536	-0.637343	5.97784e-10	7.54198e-08	zinc finger protein 536
ENSMUSG00000051295	9630028B13Rik	-0.641443	5.65069e-10	7.17675e-08	RIKEN cDNA 9630028B13 gene
ENSMUSG00000052430	Bmpr1b	-0.642751	1.24036e-08	1.28425e-06	bone morphogenetic protein receptor, type 1B
ENSMUSG00000024076	Vit	-0.648866	2.1888e-07	1.85328e-05	vitrin
ENSMUSG00000049313	Sorl1	-0.651643	1.25198e-09	1.47232e-07	sortilin-related receptor, LDLR class A repeats-containing
ENSMUSG00000045179	Sox3	-0.660031	2.93517e-07	2.45254e-05	SRY (sex determining region Y)-box 3
ENSMUSG00000026890	Lhx6	-0.660617	9.01765e-07	6.95528e-05	LIM homeobox protein 6
ENSMUSG00000027560	Dok5	-0.661524	6.24883e-09	6.688e-07	docking protein 5
ENSMUSG00000022240	Ctnnd2	-0.666289	1.07077e-09	1.27495e-07	catenin (cadherin associated protein), delta 2
ENSMUSG00000041544	Ptchd2	-0.669312	2.26794e-05	0.0013014	patched domain containing 2
ENSMUSG00000050447	Lypd6	-0.67535	1.58967e-11	2.50288e-09	LY6/PLAUR domain containing 6
ENSMUSG00000022210	Dhrs4	-0.6809	1.52381e-26	7.84598e-24	dehydrogenase/reductase (SDR family) member 4
ENSMUSG00000022941	Ripply3	-0.687157	0.000678867	0.0246345	ripply3 homolog (zebrafish)
ENSMUSG00000036306	Lzts1	-0.697169	2.13097e-13	4.27338e-11	leucine zipper, putative tumor suppressor 1
ENSMUSG00000046961	Gpr156	-0.700178	4.53799e-11	6.75416e-09	G protein-coupled receptor 156
ENSMUSG00000022231	Sema5a	-0.70195	2.36911e-10	3.17845e-08	sema domain, seven thrombospondin repeats (type 1 and type 1-like), transmembrane domain (TM) and short cytoplasmic domain, (semaphorin) 5A
ENSMUSG00000029544	Cabp1	-0.705871	5.79946e-15	1.33115e-12	calcium binding protein 1
ENSMUSG00000030043	Tacr1	-0.707581	9.2105e-06	0.000573429	tachykinin receptor 1
ENSMUSG00000067106	Gm5529	-0.717338	0.00140027	0.0443869	predicted pseudogene 5529
ENSMUSG00000004366	Sst	-0.724214	8.223e-10	9.97811e-08	somatostatin
ENSMUSG00000022449	Adamts20	-0.733016	1.60587e-06	0.000118579	a disintegrin-like and metallopeptidase (reprolysin type) with thrombospondin type 1 motif, 20
ENSMUSG00000034164	Emid1	-0.735345	3.93806e-08	3.80832e-06	EMI domain containing 1
ENSMUSG00000033854	Kcnk10	-0.738639	6.89644e-11	9.87851e-09	potassium channel, subfamily K, member 10
ENSMUSG00000038168	Leprel1	-0.738693	4.71832e-08	4.49443e-06	leprecan-like 1
ENSMUSG00000028214	Gem	-0.747123	2.42584e-08	2.40702e-06	GTP binding protein (gene overexpressed in skeletal muscle)
ENSMUSG00000069132	Nxph2	-0.754867	0.000446705	0.0175106	neurexophilin 2
ENSMUSG00000063626	Unc5d	-0.76736	1.12984e-06	8.54151e-05	unc-5 homolog D (C. elegans)
ENSMUSG00000035873	Pawr	-0.772099	1.65191e-12	2.99176e-10	PRKC, apoptosis, WT1, regulator
ENSMUSG00000039114	Nrn1	-0.773216	1.24154e-23	5.50059e-21	neuritin 1
ENSMUSG00000028132	Tmem56	-0.776854	3.1534e-07	2.61198e-05	transmembrane protein 56
ENSMUSG00000050423	Ppp1r3g	-0.78028	7.5255e-05	0.00380287	protein phosphatase 1, regulatory (inhibitor) subunit 3G
ENSMUSG00000044220	Nkx2-3	-0.785416	6.26961e-05	0.00324571	NK2 homeobox 3
ENSMUSG00000057378	Ryr3	-0.789362	0.00109283	0.0365897	ryanodine receptor 3
ENSMUSG00000028028	Alpk1	-0.80511	3.1906e-15	7.59803e-13	alpha-kinase 1
ENSMUSG00000056758	Hmga2	-0.807003	9.92624e-05	0.00481929	high mobility group AT-hook 2
ENSMUSG00000027544	Nfatc2	-0.811515	3.75798e-09	4.09104e-07	nuclear factor of activated T cells, cytoplasmic, calcineurin dependent 2
ENSMUSG00000089993	Gm5822	-0.821579	0.00133339	0.0425476	predicted gene 5822
ENSMUSG00000026202	Tuba4a	-0.83208	6.03366e-09	6.4942e-07	tubulin, alpha 4A
ENSMUSG00000044933	Sstr3	-0.846217	7.63523e-09	8.03639e-07	somatostatin receptor 3
ENSMUSG00000100303	RP23-180A8.3	-0.846662	0.00127695	0.0413728
ENSMUSG00000097928	Gm26578	-0.855827	1.7e-05	0.00100268	predicted gene, 26578
ENSMUSG00000067161	Gm5560	-0.861014	0.00128872	0.0416124	predicted pseudogene 5560
ENSMUSG00000023243	Kcnk5	-0.871369	9.80444e-10	1.17474e-07	potassium channel, subfamily K, member 5
ENSMUSG00000026494	Kif26b	-0.875978	4.08771e-13	8.02835e-11	kinesin family member 26B
ENSMUSG00000034402	Kcnh5	-0.878928	1.93453e-05	0.0011202	potassium voltage-gated channel, subfamily H (eag-related), member 5
ENSMUSG00000031520	Vegfc	-0.890514	1.506e-11	2.3909e-09	vascular endothelial growth factor C
ENSMUSG00000017390	Aldoc	-0.892197	2.32272e-11	3.54002e-09	aldolase C, fructose-bisphosphate
ENSMUSG00000030406	Gipr	-0.915716	0.000163138	0.0073648	gastric inhibitory polypeptide receptor
ENSMUSG00000023092	Fhl1	-0.930217	2.94881e-34	1.87259e-31	four and a half LIM domains 1
ENSMUSG00000023236	Scg5	-0.943627	1.05408e-18	3.58595e-16	secretogranin V
ENSMUSG00000022211	Lrrc16b	-0.951331	3.87136e-16	9.96666e-14	leucine rich repeat containing 16B
ENSMUSG00000071847	Apcdd1	-0.955749	3.09813e-20	1.18045e-17	adenomatosis polyposis coli down-regulated 1
ENSMUSG00000041789	2700046A07Rik	-0.975488	8.23858e-08	7.3687e-06	RIKEN cDNA 2700046A07 gene
ENSMUSG00000052353	Cemip	-0.975751	6.03183e-11	8.70549e-09	cell migration inducing protein, hyaluronan binding
ENSMUSG00000045875	Adra1a	-0.983314	0.000207516	0.00900542	adrenergic receptor, alpha 1a
ENSMUSG00000022899	Slc15a2	-0.983687	0.000133913	0.00625289	solute carrier family 15 (H+/peptide transporter), member 2
ENSMUSG00000068079	Tcf15	-0.987054	2.3126e-05	0.00132304	transcription factor 15
ENSMUSG00000032352	Lrrc1	-1.00562	7.74952e-24	3.60088e-21	leucine rich repeat containing 1
ENSMUSG00000070643	Sox13	-1.02411	9.80862e-18	2.91975e-15	SRY (sex determining region Y)-box 13
ENSMUSG00000028640	Tfap2c	-1.0262	1.5045e-25	7.3493e-23	transcription factor AP-2, gamma
ENSMUSG00000096862	Gm13301	-1.07435	3.52356e-12	5.94047e-10	predicted gene 13301
ENSMUSG00000080205	Gm15526	-1.07649	0.00065909	0.0240543	predicted gene 15526
ENSMUSG00000051022	Hs3st1	-1.07995	1.44269e-34	9.47747e-32	heparan sulfate (glucosamine) 3-O-sulfotransferase 1
ENSMUSG00000048904	Neurog1	-1.0805	5.2632e-28	2.78525e-25	neurogenin 1
ENSMUSG00000044461	Shisa2	-1.10122	4.96137e-22	2.10042e-19	shisa homolog 2 (Xenopus laevis)
ENSMUSG00000032446	Eomes	-1.10172	3.25157e-86	7.7432e-83	eomesodermin homolog (Xenopus laevis)
ENSMUSG00000027967	Neurog2	-1.10893	1.6031e-71	3.05407e-68	neurogenin 2
ENSMUSG00000087006	Gm13889	-1.11465	3.85898e-21	1.5642e-18	predicted gene 13889
ENSMUSG00000026255	Efhd1	-1.12468	1.18683e-05	0.000717785	EF hand domain containing 1
ENSMUSG00000026220	Slc16a14	-1.17345	3.27126e-36	2.30818e-33	solute carrier family 16 (monocarboxylic acid transporters), member 14
ENSMUSG00000028159	Dapp1	-1.17743	2.15216e-09	2.42609e-07	dual adaptor for phosphotyrosine and 3-phosphoinositides 1
ENSMUSG00000096237	CT868723.1	-1.18476	7.22704e-05	0.00368134
ENSMUSG00000074796	Slc4a11	-1.21629	2.4367e-09	2.71471e-07	solute carrier family 4, sodium bicarbonate transporter-like, member 11
ENSMUSG00000082625	Gm15204	-1.22677	0.000442838	0.0173949	predicted gene 15204
ENSMUSG00000092250	Gm20467	-1.23159	0.0013051	0.0419991	predicted gene 20467
ENSMUSG00000075254	Heg1	-1.2556	1.03958e-40	7.92204e-38	HEG homolog 1 (zebrafish)
ENSMUSG00000043753	Dmrta1	-1.28195	2.74913e-12	4.76124e-10	doublesex and mab-3 related transcription factor like family A1
ENSMUSG00000089988	Gm16238	-1.28394	0.000173733	0.00773313	predicted gene 16238
ENSMUSG00000051079	Rgs13	-1.29303	0.000159344	0.00722776	regulator of G-protein signaling 13
ENSMUSG00000030093	Wnt7a	-1.29484	7.55861e-64	1.19999e-60	wingless-related MMTV integration site 7A
ENSMUSG00000045694	Gm4997	-1.30075	0.00109936	0.0366828	predicted gene 4997
ENSMUSG00000049409	Prokr1	-1.30404	5.06328e-51	5.35892e-48	prokineticin receptor 1
ENSMUSG00000091542	Gm17167	-1.33449	4.09145e-07	3.35975e-05	predicted gene 17167
ENSMUSG00000021508	Cxcl14	-1.35433	0.000110925	0.00526993	chemokine (C-X-C motif) ligand 14
ENSMUSG00000029334	Prkg2	-1.36642	1.01426e-12	1.89438e-10	protein kinase, cGMP-dependent, type II
ENSMUSG00000072255	Rpl31-ps17	-1.41489	0.00162087	0.049645	ribosomal protein L31, pseudogene 17
ENSMUSG00000052301	Doc2a	-1.42512	4.09122e-16	1.03922e-13	double C2, alpha
ENSMUSG00000048562	Sp8	-1.45282	6.60458e-17	1.74755e-14	trans-acting transcription factor 8
ENSMUSG00000051777	Iqcj	-1.68728	1.80001e-05	0.0010519	IQ motif containing J
ENSMUSG00000050377	Il31ra	-1.69233	0.000132802	0.00623156	interleukin 31 receptor A
ENSMUSG00000054003	Tdrd9	-1.81708	1.00098e-05	0.000617143	tudor domain containing 9
ENSMUSG00000042686	Jph1	-1.84252	1.58235e-39	1.15944e-36	junctophilin 1
ENSMUSG00000027831	Veph1	-1.93681	1.67182e-41	1.32708e-38	ventricular zone expressed PH domain-containing 1
ENSMUSG00000022790	Igsf11	-2.01446	7.18114e-62	1.05237e-58	immunoglobulin superfamily, member 11
ENSMUSG00000022490	Ppp1r1a	-2.08136	2.00495e-102	6.36606e-99	protein phosphatase 1, regulatory (inhibitor) subunit 1A
ENSMUSG00000021750	Fam107a	-2.38081	3.36127e-20	1.2556e-17	family with sequence similarity 107, member A
ENSMUSG00000022489	Pde1b	-2.41756	3.2817e-263	6.25197e-259	phosphodiesterase 1B, Ca2+-calmodulin dependent
ENSMUSG00000048015	Neurod4	-2.4744	9.73904e-61	1.32527e-57	neurogenic differentiation 4
ENSMUSG00000073535	Gm5532	-2.70607	4.43439e-24	2.11199e-21	predicted gene 5532
ENSMUSG00000001773	Folh1	-3.56181	0.000837718	0.0292296	folate hydrolase 1
ENSMUSG00000085224	Gm13425	-3.61488	8.57026e-05	0.00424083	predicted gene 13425
ENSMUSG00000039194	Rlbp1	-3.83033	1.04765e-172	6.65292e-169	retinaldehyde binding protein 1
ENSMUSG00000045725	Prr15	-3.83555	1.59117e-26	7.97722e-24	proline rich 15
ENSMUSG00000020963	Tshr	-3.87893	8.79985e-24	3.99157e-21	thyroid stimulating hormone receptor
ENSMUSG00000100832	RP23-176M9.1	-4.30871	2.90053e-79	6.13978e-76
ENSMUSG00000079466	Prdm12	-4.45522	4.07375e-18	1.27228e-15	PR domain containing 12

## Sheet: E13.5 Rostral
	Gene	log2FoldChange	pvalue	padj	Description
ENSMUSG00000035946	Gsx2	8.05492	1.78832e-60	1.34332e-57	GS homeobox 2
ENSMUSG00000098326	Dlx6os1	7.53907	2.14111e-13	2.41249e-11	distal-less homeobox 6, opposite strand 1
ENSMUSG00000040478	Prdm13	6.0442	3.31515e-136	5.97655e-133	PR domain containing 13
ENSMUSG00000026735	Ptf1a	5.25622	7.65668e-09	5.24846e-07	pancreas specific transcription factor, 1a
ENSMUSG00000034486	Gbx2	5.15175	5.81562e-13	6.27808e-11	gastrulation brain homeobox 2
ENSMUSG00000047171	Helt	5.05107	7.50281e-19	1.2882e-16	helt bHLH transcription factor
ENSMUSG00000023391	Dlx2	4.91306	0	0	distal-less homeobox 2
ENSMUSG00000090063	Dlx6os1	4.29763	0	0	distal-less homeobox 6, opposite strand 1
ENSMUSG00000029754	Dlx6	4.19236	1.16049e-60	9.09622e-58	distal-less homeobox 6
ENSMUSG00000055874	Foxi3	4.12814	3.77952e-08	2.33346e-06	forkhead box I3
ENSMUSG00000053747	Sox14	3.85694	0.000326896	0.00846735	SRY (sex determining region Y)-box 14
ENSMUSG00000029755	Dlx5	3.81522	5.54954e-151	1.11163e-147	distal-less homeobox 5
ENSMUSG00000045591	Olig3	3.62762	5.21733e-10	4.01958e-08	oligodendrocyte transcription factor 3
ENSMUSG00000036915	Kirrel2	3.31637	4.55904e-40	1.95691e-37	kin of IRRE like 2 (Drosophila)
ENSMUSG00000042258	Isl1	3.17354	1.47781e-10	1.23343e-08	ISL1 transcription factor, LIM/homeodomain
ENSMUSG00000053129	Gsx1	3.16771	0.000104692	0.00313519	GS homeobox 1
ENSMUSG00000041911	Dlx1	3.12134	0	0	distal-less homeobox 1
ENSMUSG00000085049	Parvaos	3.12124	0.000706959	0.0165092	parvin, alpha, opposite strand
ENSMUSG00000068859	Sp9	3.0914	2.37264e-162	5.34674e-159	trans-acting transcription factor 9
ENSMUSG00000056329	1810010K12Rik	2.99483	2.48394e-05	0.000884988	RIKEN cDNA 1810010K12 gene
ENSMUSG00000039830	Olig2	2.90676	9.03425e-176	2.71449e-172	oligodendrocyte transcription factor 2
ENSMUSG00000001496	Nkx2-1	2.82264	5.64673e-06	0.000233485	NK2 homeobox 1
ENSMUSG00000000214	Th	2.66251	0.000412571	0.0103017	tyrosine hydroxylase
ENSMUSG00000006270	Vax1	2.65612	1.70467e-06	7.68294e-05	ventral anterior homeobox 1
ENSMUSG00000031027	Stk33	2.31176	2.0463e-29	5.85566e-27	serine/threonine kinase 33
ENSMUSG00000085925	Rtl1	2.21979	1.60339e-10	1.33207e-08	retrotransposon-like 1
ENSMUSG00000040856	Dlk1	2.1921	8.08224e-79	7.66877e-76	delta-like 1 homolog (Drosophila)
ENSMUSG00000030507	Dbx1	2.16719	8.03628e-09	5.4671e-07	developing brain homeobox 1
ENSMUSG00000025469	Msx3	2.14863	9.19586e-49	5.18072e-46	msh homeobox 3
ENSMUSG00000021239	Vsx2	2.12516	3.95881e-05	0.00134406	visual system homeobox 2
ENSMUSG00000026787	Gad2	2.12439	5.02054e-60	3.62041e-57	glutamic acid decarboxylase 2
ENSMUSG00000031364	Grpr	2.07849	0.00232658	0.0446683	gastrin releasing peptide receptor
ENSMUSG00000066224	Arid3c	2.06611	4.72971e-14	5.7613e-12	AT rich interactive domain 3C (BRIGHT-like)
ENSMUSG00000085407	1700095J03Rik	2.06263	4.80155e-05	0.00158539	RIKEN cDNA 1700095J03 gene
ENSMUSG00000039059	Hrh3	2.04674	5.46474e-23	1.21628e-20	histamine receptor H3
ENSMUSG00000046160	Olig1	2.03591	2.70616e-12	2.72551e-10	oligodendrocyte transcription factor 1
ENSMUSG00000050963	Kcns2	2.00511	1.19376e-05	0.000454031	K+ voltage-gated channel, subfamily S, 2
ENSMUSG00000074274	D930028M14Rik	1.94299	4.52767e-05	0.00151925	RIKEN cDNA D930028M14 gene
ENSMUSG00000026610	Esrrg	1.90404	4.79062e-50	2.78597e-47	estrogen-related receptor gamma
ENSMUSG00000020052	Ascl1	1.84874	4.58375e-165	1.18051e-161	achaete-scute complex homolog 1 (Drosophila)
ENSMUSG00000086496	Gm14204	1.78508	0.00210243	0.0414819	predicted gene 14204
ENSMUSG00000060969	Irx1	1.76299	0.00121749	0.0262862	Iroquois related homeobox 1 (Drosophila)
ENSMUSG00000070880	Gad1	1.73375	9.19798e-38	3.76866e-35	glutamate decarboxylase 1
ENSMUSG00000020696	Rffl	1.71554	2.06324e-80	2.06645e-77	ring finger and FYVE like domain containing protein
ENSMUSG00000032269	Htr3a	1.71421	7.07451e-29	1.96214e-26	5-hydroxytryptamine (serotonin) receptor 3A
ENSMUSG00000097401	Gm26744	1.68398	3.47369e-05	0.00120199	predicted gene, 26744
ENSMUSG00000020061	Mybpc1	1.66876	4.42344e-13	4.83308e-11	myosin binding protein C, slow-type
ENSMUSG00000022309	Angpt1	1.65273	5.37002e-26	1.30825e-23	angiopoietin 1
ENSMUSG00000098659	1110015O18Rik	1.63065	7.18138e-46	3.80782e-43	RIKEN cDNA 1110015O18 gene
ENSMUSG00000012819	Cdh23	1.61066	4.26216e-13	4.68526e-11	cadherin 23 (otocadherin)
ENSMUSG00000086296	D030055H07Rik	1.59784	0.000644055	0.0152777	RIKEN cDNA D030055H07 gene
ENSMUSG00000070695	Cntnap5a	1.57368	1.24884e-07	6.94879e-06	contactin associated protein-like 5A
ENSMUSG00000039376	Synpo2l	1.56895	0.000413283	0.0103052	synaptopodin 2-like
ENSMUSG00000030088	Aldh1l1	1.48761	5.79171e-10	4.4431e-08	aldehyde dehydrogenase 1 family, member L1
ENSMUSG00000092035	Peg10	1.48454	5.9419e-51	3.69381e-48	paternally expressed 10
ENSMUSG00000031073	Fgf15	1.46853	0.000879511	0.0198446	fibroblast growth factor 15
ENSMUSG00000097961	Gm27000	1.46299	5.70199e-17	8.86168e-15	predicted gene, 27000
ENSMUSG00000029219	Slc10a4	1.45647	0.000207676	0.00575999	solute carrier family 10 (sodium/bile acid cotransporter family), member 4
ENSMUSG00000029088	Kcnip4	1.454	6.83852e-13	7.29496e-11	Kv channel interacting protein 4
ENSMUSG00000066129	Kndc1	1.44832	4.8207e-08	2.91636e-06	kinase non-catalytic C-lobe domain (KIND) containing 1
ENSMUSG00000084946	Dlx1as	1.44356	1.47703e-15	2.0803e-13	distal-less homeobox 1, antisense
ENSMUSG00000029638	Glcci1	1.44211	5.91883e-31	1.80855e-28	glucocorticoid induced transcript 1
ENSMUSG00000042793	Lgr6	1.43211	0.000102206	0.00307095	leucine-rich repeat-containing G protein-coupled receptor 6
ENSMUSG00000042607	Asb4	1.41621	8.99623e-15	1.19253e-12	ankyrin repeat and SOCS box-containing 4
ENSMUSG00000034384	Barhl2	1.40835	4.73226e-11	4.18202e-09	BarH-like 2 (Drosophila)
ENSMUSG00000045731	Pnoc	1.40661	0.0022271	0.0431722	prepronociceptin
ENSMUSG00000066392	Nrxn3	1.3992	8.56027e-28	2.26948e-25	neurexin III
ENSMUSG00000031075	Ano1	1.38781	0.000627979	0.0149554	anoctamin 1, calcium activated chloride channel
ENSMUSG00000063531	Sema3e	1.38021	2.06398e-24	4.77045e-22	sema domain, immunoglobulin domain (Ig), short basic domain, secreted, (semaphorin) 3E
ENSMUSG00000028977	Casz1	1.3696	1.94023e-10	1.59719e-08	castor zinc finger 1
ENSMUSG00000027994	Ccdc109b	1.34666	0.000517082	0.0125464	coiled-coil domain containing 109B
ENSMUSG00000031870	Pgr	1.34608	0.000298405	0.00781924	progesterone receptor
ENSMUSG00000028736	Pax7	1.34318	0.000147764	0.00430355	paired box 7
ENSMUSG00000027173	Depdc7	1.33671	2.48316e-32	8.13935e-30	DEP domain containing 7
ENSMUSG00000027577	Chrna4	1.33137	6.17664e-11	5.37935e-09	cholinergic receptor, nicotinic, alpha polypeptide 4
ENSMUSG00000089707	Slain1os	1.33085	0.000709066	0.0165369	SLAIN motif family, member 1, opposite strand
ENSMUSG00000046952	Gm5815	1.32328	1.78052e-24	4.16873e-22	predicted pseudogene 5815
ENSMUSG00000097391	Mirg	1.31439	3.80105e-12	3.78593e-10	miRNA containing gene
ENSMUSG00000056854	Pou3f4	1.31195	4.52177e-40	1.95691e-37	POU domain, class 3, transcription factor 4
ENSMUSG00000025425	St8sia5	1.29443	0.000112743	0.00333548	ST8 alpha-N-acetyl-neuraminide alpha-2,8-sialyltransferase 5
ENSMUSG00000097451	Rian	1.28635	3.62962e-52	2.33695e-49	RNA imprinted and accumulated in nucleus
ENSMUSG00000032128	Robo3	1.27649	5.71764e-09	3.94933e-07	roundabout homolog 3 (Drosophila)
ENSMUSG00000022510	Trp63	1.27035	0.000499148	0.0135884	transformation related protein 63
ENSMUSG00000007682	Dio2	1.25721	4.62029e-08	2.82354e-06	deiodinase, iodothyronine, type II
ENSMUSG00000020218	Wif1	1.24531	0.00219179	0.0427174	Wnt inhibitory factor 1
ENSMUSG00000021268	Meg3	1.24118	2.21588e-17	3.47373e-15	maternally expressed 3
ENSMUSG00000041930	Fam222a	1.21422	5.3962e-12	5.316e-10	family with sequence similarity 222, member A
ENSMUSG00000026347	Tmem163	1.20798	1.22265e-32	4.08186e-30	transmembrane protein 163
ENSMUSG00000040569	Slc26a7	1.19658	0.000128645	0.00377722	solute carrier family 26, member 7
ENSMUSG00000023019	Gpd1	1.19549	2.74275e-27	6.96426e-25	glycerol-3-phosphate dehydrogenase 1 (soluble)
ENSMUSG00000021136	Smoc1	1.1898	2.80705e-35	1.01211e-32	SPARC related modular calcium binding 1
ENSMUSG00000096999	Gm26793	1.18487	0.00147663	0.0307043	predicted gene, 26793
ENSMUSG00000092242	Gm20515	1.18487	1.43742e-05	0.000536518	predicted gene 20515
ENSMUSG00000029359	Tesc	1.17318	4.24266e-09	2.9646e-07	tescalcin
ENSMUSG00000050321	Neto1	1.16608	3.76571e-22	7.71458e-20	neuropilin (NRP) and tolloid (TLL)-like 1
ENSMUSG00000046607	Hrk	1.15756	4.35291e-29	1.22616e-26	harakiri, BCL2 interacting protein (contains only BH3 domain)
ENSMUSG00000084459	Gm24598	1.14815	7.95114e-09	5.42966e-07	predicted gene, 24598
ENSMUSG00000086166	Gm14342	1.09176	0.00216419	0.0422293	predicted gene 14342
ENSMUSG00000027168	Pax6	1.09125	4.05197e-113	5.61915e-110	paired box 6
ENSMUSG00000053166	Cdh22	1.08713	2.54708e-11	2.35481e-09	cadherin 22
ENSMUSG00000040373	Cacng5	1.0837	3.14826e-07	1.61241e-05	calcium channel, voltage-dependent, gamma subunit 5
ENSMUSG00000052551	Adarb2	1.07796	0.000548605	0.0132505	adenosine deaminase, RNA-specific, B2
ENSMUSG00000020023	Tmcc3	1.06766	2.57417e-11	2.36771e-09	transmembrane and coiled coil domains 3
ENSMUSG00000054453	Sytl5	1.06731	7.15742e-18	1.17304e-15	synaptotagmin-like 5
ENSMUSG00000026483	Fam129a	1.05821	0.00230935	0.0444587	family with sequence similarity 129, member A
ENSMUSG00000026604	Ptpn14	1.0494	1.09091e-07	6.16519e-06	protein tyrosine phosphatase, non-receptor type 14
ENSMUSG00000020902	Ntn1	1.03784	1.43385e-05	0.000536296	netrin 1
ENSMUSG00000030310	Slc6a1	1.00929	1.08345e-39	4.54244e-37	solute carrier family 6 (neurotransmitter transporter, GABA), member 1
ENSMUSG00000035298	Klhl35	1.00761	1.69409e-12	1.75357e-10	kelch-like 35
ENSMUSG00000042388	Dlgap3	0.990758	3.87558e-19	6.7834e-17	discs, large (Drosophila) homolog-associated protein 3
ENSMUSG00000001999	Blvra	0.988219	5.74445e-21	1.10171e-18	biliverdin reductase A
ENSMUSG00000023022	Lima1	0.981152	1.01606e-55	6.78425e-53	LIM domain and actin binding 1
ENSMUSG00000005373	Mlxipl	0.97895	0.000154536	0.00448627	MLX interacting protein-like
ENSMUSG00000059991	Nptx2	0.97077	5.84554e-14	7.02556e-12	neuronal pentraxin 2
ENSMUSG00000060988	Galnt13	0.951581	3.61679e-13	4.00022e-11	UDP-N-acetyl-alpha-D-galactosamine:polypeptide N-acetylgalactosaminyltransferase 13
ENSMUSG00000044071	Fam19a2	0.944827	1.20895e-08	8.01286e-07	family with sequence similarity 19, member A2
ENSMUSG00000017897	Eya2	0.944323	1.06559e-10	9.06154e-09	eyes absent 2 homolog (Drosophila)
ENSMUSG00000035615	Frmpd1	0.942	0.00039042	0.00981658	FERM and PDZ domain containing 1
ENSMUSG00000028173	Wls	0.937777	1.70221e-12	1.75357e-10	wntless homolog (Drosophila)
ENSMUSG00000085603	Gm11346	0.932637	3.55906e-05	0.00122215	predicted gene 11346
ENSMUSG00000029546	Uncx	0.926254	1.14725e-06	5.33056e-05	UNC homeobox
ENSMUSG00000060882	Kcnd2	0.917699	8.57607e-19	1.44495e-16	potassium voltage-gated channel, Shal-related family, member 2
ENSMUSG00000000197	Nalcn	0.914309	1.22677e-13	1.43612e-11	sodium leak channel, non-selective
ENSMUSG00000042671	Rgs8	0.905265	3.85071e-37	1.54268e-34	regulator of G-protein signaling 8
ENSMUSG00000050663	Trhde	0.903933	0.00168568	0.0341455	TRH-degrading enzyme
ENSMUSG00000022894	Adamts5	0.893578	3.84864e-07	1.93808e-05	a disintegrin-like and metallopeptidase (reprolysin type) with thrombospondin type 1 motif, 5 (aggrecanase-2)
ENSMUSG00000063434	Sorcs3	0.886259	3.17926e-08	1.98324e-06	sortilin-related VPS10 domain containing receptor 3
ENSMUSG00000034936	Arl4d	0.873024	2.05599e-10	1.66961e-08	ADP-ribosylation factor-like 4D
ENSMUSG00000067860	Zic3	0.8664	7.77279e-08	4.53488e-06	zinc finger protein of the cerebellum 3
ENSMUSG00000036218	Pdzrn4	0.864686	2.07733e-07	1.09824e-05	PDZ domain containing RING finger 4
ENSMUSG00000000394	Gcg	0.864397	0.00162989	0.033277	glucagon
ENSMUSG00000048304	Slitrk3	0.857445	1.23788e-09	9.07171e-08	SLIT and NTRK-like family, member 3
ENSMUSG00000035357	Pdzrn3	0.853636	1.72526e-14	2.23762e-12	PDZ domain containing RING finger 3
ENSMUSG00000048281	Dleu7	0.827061	2.68964e-09	1.91746e-07	deleted in lymphocytic leukemia, 7
ENSMUSG00000029819	Npy	0.825041	0.000367724	0.00932396	neuropeptide Y
ENSMUSG00000029189	Sel1l3	0.813514	9.2887e-37	3.64036e-34	sel-1 suppressor of lin-12-like 3 (C. elegans)
ENSMUSG00000096014	Sox1	0.810568	6.19549e-25	1.46964e-22	SRY (sex determining region Y)-box 1
ENSMUSG00000010175	Prox1	0.809774	1.45269e-10	1.21809e-08	prospero homeobox 1
ENSMUSG00000059325	Hopx	0.808157	3.60075e-09	2.53571e-07	HOP homeobox
ENSMUSG00000029212	Gabrb1	0.807637	0.00119699	0.0259678	gamma-aminobutyric acid (GABA) A receptor, subunit beta 1
ENSMUSG00000034917	Tjp3	0.805785	2.79619e-11	2.54595e-09	tight junction protein 3
ENSMUSG00000035355	Kcnh4	0.805716	0.000192864	0.00540313	potassium voltage-gated channel, subfamily H (eag-related), member 4
ENSMUSG00000035226	Rims4	0.786333	5.93552e-08	3.555e-06	regulating synaptic membrane exocytosis 4
ENSMUSG00000029595	Lhx5	0.785536	1.43714e-10	1.21638e-08	LIM homeobox protein 5
ENSMUSG00000046818	Ddit4l	0.782555	5.93753e-06	0.000244388	DNA-damage-inducible transcript 4-like
ENSMUSG00000026227	2810459M11Rik	0.779116	2.99182e-07	1.54104e-05	RIKEN cDNA 2810459M11 gene
ENSMUSG00000051515	Fam181b	0.773823	3.64917e-19	6.44973e-17	family with sequence similarity 181, member B
ENSMUSG00000037771	Slc32a1	0.77175	2.94599e-05	0.00103857	solute carrier family 32 (GABA vesicular transporter), member 1
ENSMUSG00000068154	Insm1	0.768447	1.77778e-16	2.64874e-14	insulinoma-associated 1
ENSMUSG00000029229	Chic2	0.768317	6.21157e-33	2.1535e-30	cysteine-rich hydrophobic domain 2
ENSMUSG00000020701	Tmem132e	0.766005	0.000648131	0.0153414	transmembrane protein 132E
ENSMUSG00000035109	Shc4	0.764194	6.34213e-05	0.00202364	SHC (Src homology 2 domain containing) family, member 4
ENSMUSG00000100789	RP23-226D9.5	0.757021	0.00050558	0.0123337
ENSMUSG00000052981	Ube2ql1	0.756121	1.43115e-21	2.83526e-19	ubiquitin-conjugating enzyme E2Q family-like 1
ENSMUSG00000025094	Slc18a2	0.752577	1.82758e-05	0.000665608	solute carrier family 18 (vesicular monoamine), member 2
ENSMUSG00000036972	Zic4	0.751989	0.000586332	0.0153321	zinc finger protein of the cerebellum 4
ENSMUSG00000044770	Scml4	0.746642	0.00241578	0.0457957	sex comb on midleg-like 4 (Drosophila)
ENSMUSG00000044716	Dok7	0.746234	0.000402077	0.0100536	docking protein 7
ENSMUSG00000026830	Ermn	0.743866	0.000107003	0.00318326	ermin, ERM-like protein
ENSMUSG00000032625	Thsd7a	0.732321	0.000435125	0.0107902	thrombospondin, type I, domain containing 7A
ENSMUSG00000037946	Fgd3	0.729285	2.8907e-14	3.66996e-12	FYVE, RhoGEF and PH domain containing 3
ENSMUSG00000063430	Wscd2	0.71511	5.45949e-05	0.0017734	WSC domain containing 2
ENSMUSG00000047935	Gm5607	0.713697	9.18346e-11	7.84641e-09	predicted gene 5607
ENSMUSG00000098051	Gm27032	0.712119	0.00250067	0.0469604	predicted gene, 27032
ENSMUSG00000036782	Klhl13	0.695065	4.31852e-27	1.08131e-24	kelch-like 13
ENSMUSG00000021933	Gucy1b2	0.691307	4.42174e-07	2.20756e-05	guanylate cyclase 1, soluble, beta 2
ENSMUSG00000041078	Grid1	0.689776	2.17625e-07	1.14383e-05	glutamate receptor, ionotropic, delta 1
ENSMUSG00000032854	Ugt8a	0.689618	0.000151322	0.00440005	UDP galactosyltransferase 8A
ENSMUSG00000026312	Cdh7	0.688558	5.13061e-06	0.000215605	cadherin 7, type 2
ENSMUSG00000004151	Etv1	0.688242	1.67943e-06	7.60721e-05	ets variant 1
ENSMUSG00000024302	Dtna	0.688214	1.41816e-07	7.74747e-06	dystrobrevin alpha
ENSMUSG00000074785	Plxnc1	0.686576	1.38866e-12	1.45551e-10	plexin C1
ENSMUSG00000045658	Pid1	0.680377	4.43705e-21	8.60121e-19	phosphotyrosine interaction domain containing 1
ENSMUSG00000040612	Ildr2	0.677048	5.13615e-07	2.95474e-05	immunoglobulin-like domain containing receptor 2
ENSMUSG00000062760	1810041L15Rik	0.673958	2.69006e-16	3.9428e-14	RIKEN cDNA 1810041L15 gene
ENSMUSG00000022096	Hr	0.669135	0.00180003	0.036258	hairless
ENSMUSG00000031210	Gpr165	0.665686	0.000459472	0.0113471	G protein-coupled receptor 165
ENSMUSG00000085271	E130006D01Rik	0.661475	0.000496097	0.0121682	RIKEN cDNA E130006D01 gene
ENSMUSG00000048915	Efna5	0.661223	1.1375e-07	6.36858e-06	ephrin A5
ENSMUSG00000032291	Crabp1	0.659203	3.93483e-10	3.09769e-08	cellular retinoic acid binding protein I
ENSMUSG00000053310	Nrgn	0.659053	0.000299801	0.00784442	neurogranin
ENSMUSG00000034981	Parm1	0.656172	1.63026e-13	1.872e-11	prostate androgen-regulated mucin-like protein 1
ENSMUSG00000036466	Megf11	0.649101	8.82023e-05	0.0026951	multiple EGF-like-domains 11
ENSMUSG00000062939	Stat4	0.647812	0.000429539	0.0119933	signal transducer and activator of transcription 4
ENSMUSG00000040875	Osbpl10	0.646187	8.25441e-08	4.76957e-06	oxysterol binding protein-like 10
ENSMUSG00000042659	Arrdc4	0.646109	3.85155e-12	3.81515e-10	arrestin domain containing 4
ENSMUSG00000084910	C630043F03Rik	0.644665	1.46041e-11	1.39303e-09	RIKEN cDNA C630043F03 gene
ENSMUSG00000055717	Slain1	0.638727	9.58079e-22	1.91914e-19	SLAIN motif family, member 1
ENSMUSG00000038152	5033430I15Rik	0.635596	0.00146343	0.0305775	RIKEN cDNA 5033430I15 gene
ENSMUSG00000076441	Ass1	0.633282	0.002405	0.0456393	argininosuccinate synthetase 1
ENSMUSG00000035277	Arx	0.630379	8.40756e-17	1.29548e-14	aristaless related homeobox
ENSMUSG00000045083	Lingo2	0.629688	0.000648446	0.0153414	leucine rich repeat and Ig domain containing 2
ENSMUSG00000038872	Zfhx3	0.625688	1.78357e-05	0.000650895	zinc finger homeobox 3
ENSMUSG00000001985	Grik3	0.623521	9.02924e-08	5.18405e-06	glutamate receptor, ionotropic, kainate 3
ENSMUSG00000027792	Bche	0.620387	0.00128138	0.0273382	butyrylcholinesterase
ENSMUSG00000064329	Scn1a	0.618883	7.99569e-05	0.00246826	sodium channel, voltage-gated, type I, alpha
ENSMUSG00000007872	Id3	0.617919	0.000157307	0.00501703	inhibitor of DNA binding 3
ENSMUSG00000005089	Slc1a2	0.617375	3.58247e-15	4.856e-13	solute carrier family 1 (glial high affinity glutamate transporter), member 2
ENSMUSG00000019966	Kitl	0.611188	7.0229e-07	3.36726e-05	kit ligand
ENSMUSG00000005087	Cd44	0.610145	0.00139712	0.0294244	CD44 antigen
ENSMUSG00000047643	Gm5454	0.604307	0.00226473	0.0472309	predicted gene 5454
ENSMUSG00000040710	St8sia4	0.603322	5.54488e-28	1.51459e-25	ST8 alpha-N-acetyl-neuraminide alpha-2,8-sialyltransferase 4
ENSMUSG00000015112	Slc25a13	0.60091	7.48812e-23	1.60709e-20	solute carrier family 25 (mitochondrial carrier, adenine nucleotide translocator), member 13
ENSMUSG00000038718	Pbx3	0.59959	7.98355e-08	4.64282e-06	pre B cell leukemia homeobox 3
ENSMUSG00000026576	Atp1b1	0.598831	7.72028e-10	5.89751e-08	ATPase, Na+/K+ transporting, beta 1 polypeptide
ENSMUSG00000056296	Synpr	0.593701	7.37513e-05	0.00229635	synaptoporin
ENSMUSG00000028172	Tacr3	0.591736	0.00230502	0.0444437	tachykinin receptor 3
ENSMUSG00000041592	Sdk2	0.588453	0.000314657	0.00817382	sidekick homolog 2 (chicken)
ENSMUSG00000020599	Rgs9	0.587199	0.000213989	0.00587184	regulator of G-protein signaling 9
ENSMUSG00000052854	Nrk	0.579807	2.0454e-05	0.000738968	Nik related kinase
ENSMUSG00000028121	Bcar3	0.577135	0.00030908	0.00806382	breast cancer anti-estrogen resistance 3
ENSMUSG00000043415	Otud1	0.575823	5.58422e-06	0.000231431	OTU domain containing 1
ENSMUSG00000041112	Elmo1	0.575542	6.37775e-16	9.19825e-14	engulfment and cell motility 1
ENSMUSG00000058975	Kcnc1	0.574178	2.82792e-11	2.56189e-09	potassium voltage gated channel, Shaw-related subfamily, member 1
ENSMUSG00000069170	Gpr98	0.573028	0.000293485	0.00771275	G protein-coupled receptor 98
ENSMUSG00000032452	Clstn2	0.56926	1.0552e-07	5.98212e-06	calsyntenin 2
ENSMUSG00000086029	Pax6os1	0.56807	0.00204004	0.0404596	paired box 6 opposite strand 1
ENSMUSG00000072623	Zfp9	0.565158	0.00016101	0.00463688	zinc finger protein 9
ENSMUSG00000008305	Tle1	0.565105	1.38649e-16	2.08297e-14	transducin-like enhancer of split 1, homolog of Drosophila E(spl)
ENSMUSG00000022883	Robo1	0.561164	2.92971e-16	4.25942e-14	roundabout homolog 1 (Drosophila)
ENSMUSG00000026259	Ngef	0.560523	0.00064192	0.0152471	neuronal guanine nucleotide exchange factor
ENSMUSG00000031284	Pak3	0.55938	3.63973e-14	4.52531e-12	p21 protein (Cdc42/Rac)-activated kinase 3
ENSMUSG00000042745	Id1	0.558838	0.00200854	0.0399668	inhibitor of DNA binding 1
ENSMUSG00000087305	A430035B10Rik	0.558742	0.0017074	0.0345465	RIKEN cDNA A430035B10 gene
ENSMUSG00000048978	Nrsn1	0.55852	0.000203453	0.00566901	neurensin 1
ENSMUSG00000030087	Klf15	0.556238	0.00132965	0.0282012	Kruppel-like factor 15
ENSMUSG00000039115	Itga9	0.55623	1.70577e-05	0.000625033	integrin alpha 9
ENSMUSG00000041921	Metap1d	0.554458	1.55054e-05	0.000575167	methionyl aminopeptidase type 1D (mitochondrial)
ENSMUSG00000032368	Zic1	0.554386	6.78347e-05	0.00214548	zinc finger protein of the cerebellum 1
ENSMUSG00000034755	Pcdh11x	0.553665	9.2816e-07	4.3462e-05	protocadherin 11 X-linked
ENSMUSG00000050974	Gm9847	0.552799	0.000360257	0.00916038	predicted pseudogene 9847
ENSMUSG00000048218	Amigo2	0.552484	0.000272137	0.00722546	adhesion molecule with Ig like domain 2
ENSMUSG00000022494	Shisa9	0.552181	0.000819549	0.0186787	shisa homolog 9 (Xenopus laevis)
ENSMUSG00000021779	Thrb	0.549385	8.87218e-05	0.00270639	thyroid hormone receptor beta
ENSMUSG00000022602	Arc	0.54473	5.09308e-05	0.00167857	activity regulated cytoskeletal-associated protein
ENSMUSG00000018566	Slc2a4	0.542004	7.11016e-11	6.13311e-09	solute carrier family 2 (facilitated glucose transporter), member 4
ENSMUSG00000024552	Slc14a2	0.541497	0.00118909	0.0258588	solute carrier family 14 (urea transporter), member 2
ENSMUSG00000025666	Tmem47	0.540677	8.69691e-05	0.00266193	transmembrane protein 47
ENSMUSG00000033849	B3galt2	0.531114	0.00011286	0.00333548	UDP-Gal:betaGlcNAc beta 1,3-galactosyltransferase, polypeptide 2
ENSMUSG00000020638	Cmpk2	0.524341	0.00131639	0.0279858	cytidine monophosphate (UMP-CMP) kinase 2, mitochondrial
ENSMUSG00000061080	Lsamp	0.522214	1.42671e-06	6.54473e-05	limbic system-associated membrane protein
ENSMUSG00000004631	Sgce	0.521462	7.64268e-12	7.40765e-10	sarcoglycan, epsilon
ENSMUSG00000045991	Onecut2	0.518202	0.00260591	0.0486329	one cut domain, family member 2
ENSMUSG00000036699	Zcchc12	0.517492	1.36612e-05	0.000512024	zinc finger, CCHC domain containing 12
ENSMUSG00000008393	Carhsp1	0.51571	6.18557e-20	1.13789e-17	calcium regulated heat stable protein 1
ENSMUSG00000090828	Sox2ot	0.515187	0.000473532	0.0116624	SOX2 overlapping transcript (non-protein coding)
ENSMUSG00000036019	Tmtc2	0.514903	2.87778e-09	2.04254e-07	transmembrane and tetratricopeptide repeat containing 2
ENSMUSG00000017376	Nlk	0.512799	4.19214e-30	1.23895e-27	nemo like kinase
ENSMUSG00000018983	E2f2	0.512171	2.41877e-10	1.94668e-08	E2F transcription factor 2
ENSMUSG00000046876	Atxn1	0.511977	2.66866e-08	1.68809e-06	ataxin 1
ENSMUSG00000029641	Rasl11a	0.51136	6.33313e-05	0.00202364	RAS-like, family 11, member A
ENSMUSG00000050965	Prkca	0.509465	3.71866e-08	2.31172e-06	protein kinase C, alpha
ENSMUSG00000097767	Miat	0.508642	0.00010644	0.00317175	myocardial infarction associated transcript (non-protein coding)
ENSMUSG00000001948	Spa17	0.504718	0.000961207	0.0213934	sperm autoantigenic protein 17
ENSMUSG00000032609	Klhdc8b	0.501804	2.27978e-06	9.97569e-05	kelch domain containing 8B
ENSMUSG00000032537	Ephb1	0.499275	3.51734e-05	0.00121013	Eph receptor B1
ENSMUSG00000073755	5730409E04Rik	0.494984	0.000306079	0.0079971	RIKEN cDNA 5730409E04Rik gene
ENSMUSG00000022054	Nefm	0.493939	1.39397e-09	1.01743e-07	neurofilament, medium polypeptide
ENSMUSG00000073910	Mob3b	0.49243	2.2179e-07	1.15896e-05	MOB kinase activator 3B
ENSMUSG00000049420	Tmem200a	0.48974	4.70658e-05	0.00156262	transmembrane protein 200A
ENSMUSG00000031822	Gse1	0.483819	3.96322e-09	2.78012e-07	genetic suppressor element 1
ENSMUSG00000036766	Dner	0.481013	3.68941e-10	2.93007e-08	delta/notch-like EGF-related receptor
ENSMUSG00000021221	Dpf3	0.479679	0.000370798	0.00937552	D4, zinc and double PHD fingers, family 3
ENSMUSG00000000560	Gabra2	0.479382	0.000295404	0.00775188	gamma-aminobutyric acid (GABA) A receptor, subunit alpha 2
ENSMUSG00000028626	Col9a2	0.47924	0.00025091	0.00673125	collagen, type IX, alpha 2
ENSMUSG00000071636	Rimbp3	0.476871	0.0020584	0.0407789	RIMS binding protein 3
ENSMUSG00000041351	Rap1gap	0.474803	7.48737e-06	0.0003013	Rap1 GTPase-activating protein
ENSMUSG00000041362	4930506M07Rik	0.472425	2.43116e-05	0.000867901	RIKEN cDNA 4930506M07 gene
ENSMUSG00000030854	Ptpn5	0.46345	7.86994e-06	0.000314588	protein tyrosine phosphatase, non-receptor type 5
ENSMUSG00000040274	Cdk6	0.462788	1.81182e-07	9.69245e-06	cyclin-dependent kinase 6
ENSMUSG00000022055	Nefl	0.462745	0.00136122	0.0288369	neurofilament, light polypeptide
ENSMUSG00000039316	Rftn1	0.462474	0.000256455	0.00685961	raftlin lipid raft linker 1
ENSMUSG00000051375	Pcdh1	0.461973	1.69678e-05	0.000623004	protocadherin 1
ENSMUSG00000021614	Vcan	0.461738	7.39535e-06	0.000298263	versican
ENSMUSG00000022762	Ncam2	0.461344	8.2621e-06	0.000328806	neural cell adhesion molecule 2
ENSMUSG00000038507	Parp12	0.45622	0.000223704	0.00611052	poly (ADP-ribose) polymerase family, member 12
ENSMUSG00000050587	Lrrc4c	0.454527	9.53959e-06	0.000371446	leucine rich repeat containing 4C
ENSMUSG00000074637	Sox2	0.453331	1.78183e-08	1.15135e-06	SRY (sex determining region Y)-box 2
ENSMUSG00000040659	Efhd2	0.451711	2.60297e-08	1.66406e-06	EF hand domain containing 2
ENSMUSG00000008496	Pou2f2	0.451627	8.35382e-05	0.00257001	POU domain, class 2, transcription factor 2
ENSMUSG00000010476	Ebf3	0.446454	1.1766e-05	0.00044845	early B cell factor 3
ENSMUSG00000095407	Tmem200c	0.445139	0.00211551	0.0416814	transmembrane protein 200C
ENSMUSG00000039620	6430573F11Rik	0.443447	9.95222e-07	4.64815e-05	RIKEN cDNA 6430573F11 gene
ENSMUSG00000020027	Socs2	0.442588	9.76849e-10	7.27712e-08	suppressor of cytokine signaling 2
ENSMUSG00000050711	Scg2	0.441608	0.00111445	0.0244403	secretogranin II
ENSMUSG00000024256	Adcyap1	0.441583	0.000189792	0.00534622	adenylate cyclase activating polypeptide 1
ENSMUSG00000025932	Eya1	0.440672	6.00342e-06	0.000245976	eyes absent 1 homolog (Drosophila)
ENSMUSG00000039954	Stk32a	0.439701	0.000835774	0.0190244	serine/threonine kinase 32A
ENSMUSG00000028078	Dclk2	0.439368	7.24938e-23	1.5746e-20	doublecortin-like kinase 2
ENSMUSG00000018470	Kcnab3	0.436571	0.00027828	0.00735605	potassium voltage-gated channel, shaker-related subfamily, beta member 3
ENSMUSG00000014813	Stc1	0.434785	9.34788e-05	0.0028371	stanniocalcin 1
ENSMUSG00000038807	Rap1gap2	0.434388	0.0001432	0.00417737	RAP1 GTPase activating protein 2
ENSMUSG00000029211	Gabra4	0.432048	0.0025889	0.0483655	gamma-aminobutyric acid (GABA) A receptor, subunit alpha 4
ENSMUSG00000082229	Nap1l2	0.431205	3.97522e-06	0.000168624	nucleosome assembly protein 1-like 2
ENSMUSG00000072640	Lyrm9	0.430438	1.00139e-05	0.000389076	LYR motif containing 9
ENSMUSG00000057967	Fgf18	0.430146	0.00242157	0.0458551	fibroblast growth factor 18
ENSMUSG00000020042	Btbd11	0.429324	5.15525e-06	0.000215635	BTB (POZ) domain containing 11
ENSMUSG00000019982	Myb	0.428269	1.12597e-05	0.000431894	myeloblastosis oncogene
ENSMUSG00000010066	Cacna2d2	0.425021	3.52298e-07	1.78908e-05	calcium channel, voltage-dependent, alpha 2/delta subunit 2
ENSMUSG00000046699	Slitrk4	0.424845	8.52856e-05	0.00261485	SLIT and NTRK-like family, member 4
ENSMUSG00000039137	Whrn	0.422978	0.000179075	0.0050577	whirlin
ENSMUSG00000003436	Dll3	0.422898	7.49073e-09	5.15431e-07	delta-like 3 (Drosophila)
ENSMUSG00000079330	Lemd1	0.420662	8.08887e-07	3.84766e-05	LEM domain containing 1
ENSMUSG00000034640	Tiparp	0.42012	1.96244e-06	8.69259e-05	TCDD-inducible poly(ADP-ribose) polymerase
ENSMUSG00000037624	Kcnk2	0.419751	3.75437e-05	0.00127946	potassium channel, subfamily K, member 2
ENSMUSG00000038296	Galnt18	0.419742	0.00215585	0.0421633	UDP-N-acetyl-alpha-D-galactosamine:polypeptide N-acetylgalactosaminyltransferase 18
ENSMUSG00000047446	Arl4a	0.414521	5.89049e-05	0.00190311	ADP-ribosylation factor-like 4A
ENSMUSG00000010154	Spire2	0.413584	3.7042e-07	1.87582e-05	spire homolog 2 (Drosophila)
ENSMUSG00000079157	Fam155a	0.411713	7.20711e-05	0.00225182	family with sequence similarity 155, member A
ENSMUSG00000031543	Ank1	0.411417	5.19051e-05	0.00170446	ankyrin 1, erythroid
ENSMUSG00000030223	Ptpro	0.410204	1.22925e-05	0.000465567	protein tyrosine phosphatase, receptor type, O
ENSMUSG00000059493	Nhs	0.410108	1.74562e-06	7.82838e-05	Nance-Horan syndrome (human)
ENSMUSG00000055897	Ppp4r1l-ps	0.408642	6.33633e-05	0.00202364	protein phosphatase 4, regulatory subunit 1-like, pseudogene
ENSMUSG00000021057	Akap5	0.407001	2.69091e-09	1.91746e-07	A kinase (PRKA) anchor protein 5
ENSMUSG00000033740	St18	0.406109	8.94367e-06	0.000350514	suppression of tumorigenicity 18
ENSMUSG00000049119	Fam110b	0.403018	1.8801e-07	9.99834e-06	family with sequence similarity 110, member B
ENSMUSG00000090125	Pou3f1	0.402986	0.000951251	0.021198	POU domain, class 3, transcription factor 1
ENSMUSG00000025059	Gyk	0.397402	0.00123321	0.0265302	glycerol kinase
ENSMUSG00000057604	Lmcd1	0.396821	0.000328435	0.00849182	LIM and cysteine-rich domains 1
ENSMUSG00000041923	Nol4	0.396044	1.15048e-05	0.000440357	nucleolar protein 4
ENSMUSG00000068699	Flnc	0.394527	0.000539883	0.0145159	filamin C, gamma
ENSMUSG00000090223	Pcp4	0.394391	6.21703e-05	0.00199657	Purkinje cell protein 4
ENSMUSG00000001270	Ckb	0.394069	6.84642e-06	0.000276743	creatine kinase, brain
ENSMUSG00000019960	Dusp6	0.391185	0.00023251	0.00628439	dual specificity phosphatase 6
ENSMUSG00000024376	Epb4.1l4a	0.389332	0.00248017	0.0466728	erythrocyte protein band 4.1-like 4a
ENSMUSG00000027111	Itga6	0.388397	7.7666e-13	8.23626e-11	integrin alpha 6
ENSMUSG00000019891	Dcbld1	0.386801	2.39955e-09	1.72347e-07	discoidin, CUB and LCCL domain containing 1
ENSMUSG00000051146	Camk2n2	0.386044	7.78889e-05	0.00240854	calcium/calmodulin-dependent protein kinase II inhibitor 2
ENSMUSG00000021754	Map3k1	0.383868	0.000346884	0.00885782	mitogen-activated protein kinase kinase kinase 1
ENSMUSG00000003657	Calb2	0.382083	8.61753e-06	0.000341444	calbindin 2
ENSMUSG00000040721	Zfhx2	0.380144	0.00186314	0.0374455	zinc finger homeobox 2
ENSMUSG00000021253	Tgfb3	0.380014	0.00237314	0.0452729	transforming growth factor, beta 3
ENSMUSG00000020866	Cacna1g	0.379837	0.00160635	0.0329831	calcium channel, voltage-dependent, T type, alpha 1G subunit
ENSMUSG00000017144	Rnd3	0.379733	6.28934e-11	5.45116e-09	Rho family GTPase 3
ENSMUSG00000053965	Pde5a	0.379167	5.64462e-07	2.74289e-05	phosphodiesterase 5A, cGMP-specific
ENSMUSG00000025020	Slit1	0.378539	3.24956e-05	0.00113533	slit homolog 1 (Drosophila)
ENSMUSG00000048022	Tmem229a	0.377704	1.15982e-05	0.000442992	transmembrane protein 229A
ENSMUSG00000026475	Rgs16	0.37559	5.36681e-06	0.000223448	regulator of G-protein signaling 16
ENSMUSG00000099515	POU2F1	0.373208	0.00132173	0.0280662	POU domain, class 2, transcription factor 1 isoform B
ENSMUSG00000027381	Bcl2l11	0.369955	1.47568e-06	6.73508e-05	BCL2-like 11 (apoptosis facilitator)
ENSMUSG00000032667	Pon2	0.369584	2.02834e-06	8.94058e-05	paraoxonase 2
ENSMUSG00000055612	Cdca7	0.369219	4.503e-14	5.52246e-12	cell division cycle associated 7
ENSMUSG00000050271	D8Ertd82e	0.365783	3.56867e-05	0.00122312	DNA segment, Chr 8, ERATO Doi 82, expressed
ENSMUSG00000041607	Mbp	0.364953	5.89354e-08	3.54162e-06	myelin basic protein
ENSMUSG00000046204	Pnma2	0.364097	0.000896575	0.0201791	paraneoplastic antigen MA2
ENSMUSG00000039943	Plcb4	0.362162	0.000164001	0.00470797	phospholipase C, beta 4
ENSMUSG00000006356	Crip2	0.360525	6.82083e-06	0.000276328	cysteine rich protein 2
ENSMUSG00000020024	Cep83	0.359988	2.53256e-12	2.57949e-10	centrosomal protein 83
ENSMUSG00000040003	Magi2	0.359908	1.38783e-07	7.63506e-06	membrane associated guanylate kinase, WW and PDZ domain containing 2
ENSMUSG00000049866	Arl4c	0.359868	4.84952e-07	2.38872e-05	ADP-ribosylation factor-like 4C
ENSMUSG00000022122	Ednrb	0.35925	4.97949e-09	3.46603e-07	endothelin receptor type B
ENSMUSG00000043668	Tox3	0.358636	1.78375e-10	1.47511e-08	TOX high mobility group box family member 3
ENSMUSG00000040204	2810417H13Rik	0.357012	0.000328782	0.00849182	RIKEN cDNA 2810417H13 gene
ENSMUSG00000056972	Magel2	0.355341	0.000383083	0.00964555	melanoma antigen, family L, 2
ENSMUSG00000039037	St6galnac5	0.353344	0.000664409	0.015637	ST6 (alpha-N-acetyl-neuraminyl-2,3-beta-galactosyl-1,3)-N-acetylgalactosaminide alpha-2,6-sialyltransferase 5
ENSMUSG00000028480	Glipr2	0.351905	8.17511e-06	0.000326064	GLI pathogenesis-related 2
ENSMUSG00000063063	Ctnna2	0.35111	5.10479e-07	2.50761e-05	catenin (cadherin associated protein), alpha 2
ENSMUSG00000000031	H19	0.35076	0.0018402	0.0395542	H19, imprinted maternally expressed transcript
ENSMUSG00000021573	Tppp	0.349432	0.000268389	0.00713647	tubulin polymerization promoting protein
ENSMUSG00000023909	Paqr4	0.34467	0.0007106	0.0165513	progestin and adipoQ receptor family member IV
ENSMUSG00000057614	Gnai1	0.34325	2.65927e-08	1.68809e-06	guanine nucleotide binding protein (G protein), alpha inhibiting 1
ENSMUSG00000024014	Pim1	0.343192	2.49342e-05	0.000886616	proviral integration site 1
ENSMUSG00000046982	Tshz1	0.342592	1.57105e-07	8.5054e-06	teashirt zinc finger family member 1
ENSMUSG00000002265	Peg3	0.342493	5.58259e-07	2.72008e-05	paternally expressed 3
ENSMUSG00000034883	Lrr1	0.341109	1.56179e-05	0.00057815	leucine rich repeat protein 1
ENSMUSG00000043419	Chd3os	0.34087	2.48503e-06	0.000108475	chromodomain helicase DNA binding protein 3, opposite strand
ENSMUSG00000041992	Rapgef5	0.336534	0.000133829	0.00392305	Rap guanine nucleotide exchange factor (GEF) 5
ENSMUSG00000053930	Shisa6	0.336269	1.62593e-05	0.000598208	shisa homolog 6 (Xenopus laevis)
ENSMUSG00000028086	Fbxw7	0.334185	6.3351e-15	8.45995e-13	F-box and WD-40 domain protein 7
ENSMUSG00000040125	Gpr26	0.334152	0.000290596	0.00764799	G protein-coupled receptor 26
ENSMUSG00000031189	Aff2	0.332082	3.59439e-06	0.000153191	AF4/FMR2 family, member 2
ENSMUSG00000027254	Map1a	0.329883	2.64723e-06	0.000114722	microtubule-associated protein 1 A
ENSMUSG00000036111	Lmo1	0.327299	0.000848391	0.0192873	LIM domain only 1
ENSMUSG00000033577	Myo6	0.32498	2.20982e-07	1.1581e-05	myosin VI
ENSMUSG00000066800	Rnasel	0.323092	9.43456e-05	0.00285513	ribonuclease L (2', 5'-oligoisoadenylate synthetase-dependent)
ENSMUSG00000021047	Nova1	0.322826	0.00123198	0.0265302	neuro-oncological ventral antigen 1
ENSMUSG00000039542	Ncam1	0.321841	0.000106242	0.00317107	neural cell adhesion molecule 1
ENSMUSG00000037605	Lphn3	0.320463	0.000178544	0.00505305	latrophilin 3
ENSMUSG00000022661	Cd200	0.318794	0.00263934	0.049155	CD200 antigen
ENSMUSG00000027010	Slc25a12	0.318362	1.10452e-09	8.19433e-08	solute carrier family 25 (mitochondrial carrier, Aralar), member 12
ENSMUSG00000052302	Tbc1d30	0.317762	0.00123558	0.0265494	TBC1 domain family, member 30
ENSMUSG00000028020	Glrb	0.317725	3.44414e-05	0.00119406	glycine receptor, beta subunit
ENSMUSG00000026893	Gca	0.317185	4.58675e-07	2.2717e-05	grancalcin
ENSMUSG00000027805	Pfn2	0.316807	1.66531e-11	1.56366e-09	profilin 2
ENSMUSG00000021314	Amph	0.315375	7.16124e-05	0.00224314	amphiphysin
ENSMUSG00000025892	Gria4	0.314014	0.000497563	0.0121876	glutamate receptor, ionotropic, AMPA4 (alpha 4)
ENSMUSG00000025656	Arhgef9	0.312559	0.000783562	0.0179904	CDC42 guanine nucleotide exchange factor (GEF) 9
ENSMUSG00000048120	Entpd1	0.311938	0.000277143	0.00733675	ectonucleoside triphosphate diphosphohydrolase 1
ENSMUSG00000028251	Tstd3	0.311292	0.000622235	0.0148382	thiosulfate sulfurtransferase (rhodanese)-like domain containing 3
ENSMUSG00000021453	Gadd45g	0.309677	0.000228731	0.00620085	growth arrest and DNA-damage-inducible 45 gamma
ENSMUSG00000022332	Khdrbs3	0.307025	3.80006e-08	2.33814e-06	KH domain containing, RNA binding, signal transduction associated 3
ENSMUSG00000046186	Cd109	0.304114	0.00139064	0.0293565	CD109 antigen
ENSMUSG00000072437	Nanos1	0.304066	0.000367158	0.00932272	nanos homolog 1 (Drosophila)
ENSMUSG00000026235	Epha4	0.303499	1.26212e-06	5.84922e-05	Eph receptor A4
ENSMUSG00000036006	Fam65b	0.303217	0.00210309	0.0414819	family with sequence similarity 65, member B
ENSMUSG00000048027	Rgmb	0.302365	1.85451e-06	8.27553e-05	repulsive guidance molecule family member B
ENSMUSG00000043323	Fbrsl1	0.301863	0.000118623	0.00349433	fibrosin-like 1
ENSMUSG00000039741	Bahcc1	0.301801	9.18489e-06	0.000358409	BAH domain and coiled-coil containing 1
ENSMUSG00000021928	Ebpl	0.301718	0.00118826	0.0258588	emopamil binding protein-like
ENSMUSG00000032740	Ccdc88a	0.301637	0.000935889	0.0209333	coiled coil domain containing 88A
ENSMUSG00000070802	Pnmal2	0.299063	4.53381e-05	0.00151925	PNMA-like 2
ENSMUSG00000040455	Usp45	0.297208	0.000558595	0.0148618	ubiquitin specific petidase 45
ENSMUSG00000046447	Camk2n1	0.297028	0.000416785	0.0103782	calcium/calmodulin-dependent protein kinase II inhibitor 1
ENSMUSG00000022421	Nptxr	0.29119	2.89685e-05	0.00102401	neuronal pentraxin receptor
ENSMUSG00000032363	Adamts7	0.288629	4.62499e-05	0.00154693	a disintegrin-like and metallopeptidase (reprolysin type) with thrombospondin type 1 motif, 7
ENSMUSG00000050751	Pgbd5	0.285921	0.00153372	0.0317816	piggyBac transposable element derived 5
ENSMUSG00000039396	Neil3	0.284848	0.00154145	0.0319049	nei like 3 (E. coli)
ENSMUSG00000021371	Mcur1	0.284422	4.29151e-05	0.00144612	mitochondrial calcium uniporter regulator 1
ENSMUSG00000034156	Bzrap1	0.2839	0.000177838	0.00504098	benzodiazepine receptor associated protein 1
ENSMUSG00000035107	Dcbld2	0.282469	2.4735e-07	1.27771e-05	discoidin, CUB and LCCL domain containing 2
ENSMUSG00000044390	Tigd3	0.280654	0.000225138	0.00614037	tigger transposable element derived 3
ENSMUSG00000029003	Mad2l2	0.280415	5.72284e-05	0.00185507	MAD2 mitotic arrest deficient-like 2
ENSMUSG00000003038	Hmgn2	0.27854	2.13051e-07	1.12307e-05	high mobility group nucleosomal binding domain 2
ENSMUSG00000094627	Gm10182	0.276574	5.38446e-07	2.6378e-05	predicted pseudogene 10182
ENSMUSG00000009772	Nuak2	0.276219	0.000281045	0.00741824	NUAK family, SNF1-like kinase, 2
ENSMUSG00000036591	Arhgap21	0.275812	5.44659e-12	5.33647e-10	Rho GTPase activating protein 21
ENSMUSG00000037846	Rtkn2	0.275678	0.000229829	0.00622124	rhotekin 2
ENSMUSG00000005045	Chd5	0.275119	0.000588539	0.0140719	chromodomain helicase DNA binding protein 5
ENSMUSG00000026586	Prrx1	0.275116	0.0025201	0.047227	paired related homeobox 1
ENSMUSG00000030350	Prmt8	0.273162	7.16689e-05	0.00224314	protein arginine N-methyltransferase 8
ENSMUSG00000041141	Pnmal1	0.272568	0.000570457	0.0137123	PNMA-like 1
ENSMUSG00000026425	Srgap2	0.271953	5.60536e-09	3.88667e-07	SLIT-ROBO Rho GTPase activating protein 2
ENSMUSG00000025969	Nrp2	0.269331	4.79234e-05	0.00158539	neuropilin 2
ENSMUSG00000030519	Apba2	0.266985	3.50946e-07	1.78724e-05	amyloid beta (A4) precursor protein-binding, family A, member 2
ENSMUSG00000027018	Hat1	0.266791	1.55879e-06	7.09643e-05	histone aminotransferase 1
ENSMUSG00000039384	Dusp10	0.265959	0.000501538	0.0122683	dual specificity phosphatase 10
ENSMUSG00000070713	Gm10282	0.26495	4.81652e-08	2.91636e-06	predicted pseudogene 10282
ENSMUSG00000039633	Lonrf1	0.264869	1.34472e-05	0.000505054	LON peptidase N-terminal domain and ring finger 1
ENSMUSG00000009621	Vav2	0.26482	2.25507e-07	1.17498e-05	vav 2 oncogene
ENSMUSG00000016386	Mpped2	0.264532	2.03516e-06	8.94875e-05	metallophosphoesterase domain containing 2
ENSMUSG00000038248	Sobp	0.262659	0.0011489	0.025106	sine oculis-binding protein homolog (Drosophila)
ENSMUSG00000024558	Mapk4	0.262563	0.000400846	0.0100507	mitogen-activated protein kinase 4
ENSMUSG00000033618	Map3k13	0.257819	0.00123922	0.0265961	mitogen-activated protein kinase kinase kinase 13
ENSMUSG00000044167	Foxo1	0.256601	0.000480666	0.0118058	forkhead box O1
ENSMUSG00000057880	Abat	0.254504	0.000209571	0.00578802	4-aminobutyrate aminotransferase
ENSMUSG00000067071	Hes6	0.25346	0.000435746	0.0121222	hairy and enhancer of split 6
ENSMUSG00000038777	Sema6c	0.25338	0.00140861	0.0295972	sema domain, transmembrane domain (TM), and cytoplasmic domain, (semaphorin) 6C
ENSMUSG00000026158	Ogfrl1	0.25276	0.00075565	0.0174652	opioid growth factor receptor-like 1
ENSMUSG00000020649	Rrm2	0.252211	2.64948e-05	0.000940252	ribonucleotide reductase M2
ENSMUSG00000039879	Heca	0.251194	9.75436e-05	0.00294559	headcase homolog (Drosophila)
ENSMUSG00000095139	Pou3f2	0.250616	0.000805088	0.0183723	POU domain, class 3, transcription factor 2
ENSMUSG00000006930	Hap1	0.247074	3.51615e-05	0.00121013	huntingtin-associated protein 1
ENSMUSG00000038910	Plcl2	0.246379	7.44401e-05	0.00230982	phospholipase C-like 2
ENSMUSG00000041064	Pif1	0.246273	0.000438898	0.0108687	PIF1 5'-to-3' DNA helicase homolog (S. cerevisiae)
ENSMUSG00000069227	Gprin1	0.245313	0.000784363	0.0179904	G protein-regulated inducer of neurite outgrowth 1
ENSMUSG00000019790	Stxbp5	0.242883	0.000549042	0.0132505	syntaxin binding protein 5 (tomosyn)
ENSMUSG00000030653	Pde2a	0.24218	0.000434235	0.0107829	phosphodiesterase 2A, cGMP-stimulated
ENSMUSG00000025507	Pidd1	0.240931	0.00113459	0.0248234	p53 induced death domain protein 1
ENSMUSG00000039910	Cited2	0.240749	8.69112e-06	0.000343604	Cbp/p300-interacting transactivator, with Glu/Asp-rich carboxy-terminal domain, 2
ENSMUSG00000044934	Zfp367	0.240443	0.00184864	0.039638	zinc finger protein 367
ENSMUSG00000058290	Espl1	0.240376	0.000475978	0.0117066	extra spindle pole bodies 1 (S. cerevisiae)
ENSMUSG00000071266	Zfp946	0.240375	0.00179578	0.0389781	zinc finger protein 946
ENSMUSG00000030272	Camk1	0.239638	0.000780197	0.0179635	calcium/calmodulin-dependent protein kinase I
ENSMUSG00000032220	Myo1e	0.238417	0.0017161	0.0375351	myosin IE
ENSMUSG00000035105	Egln3	0.235606	0.00109652	0.0241367	egl-9 family hypoxia-inducible factor 3
ENSMUSG00000036377	C530008M17Rik	0.235424	1.2587e-07	6.98209e-06	RIKEN cDNA C530008M17 gene
ENSMUSG00000031906	Smpd3	0.23475	0.00191641	0.0383451	sphingomyelin phosphodiesterase 3, neutral
ENSMUSG00000027330	Cdc25b	0.23361	5.37231e-05	0.00175457	cell division cycle 25B
ENSMUSG00000028926	Cdk14	0.233576	6.76582e-07	3.26134e-05	cyclin-dependent kinase 14
ENSMUSG00000041417	Pik3r1	0.233555	0.000233689	0.00630682	phosphatidylinositol 3-kinase, regulatory subunit, polypeptide 1 (p85 alpha)
ENSMUSG00000049807	Arhgap23	0.233532	0.000401404	0.0100507	Rho GTPase activating protein 23
ENSMUSG00000000184	Ccnd2	0.23228	0.00199688	0.0397788	cyclin D2
ENSMUSG00000045103	Dmd	0.231706	0.00239225	0.0454931	dystrophin, muscular dystrophy
ENSMUSG00000017499	Cdc6	0.231335	0.00266518	0.0494829	cell division cycle 6
ENSMUSG00000052298	Cdc42se2	0.230283	6.11369e-08	3.64959e-06	CDC42 small effector 2
ENSMUSG00000024502	Jakmip2	0.229165	0.00167881	0.0341212	janus kinase and microtubule interacting protein 2
ENSMUSG00000032666	1700025G04Rik	0.227717	1.33131e-06	6.13831e-05	RIKEN cDNA 1700025G04 gene
ENSMUSG00000072949	Acot1	0.227362	0.00102815	0.0226873	acyl-CoA thioesterase 1
ENSMUSG00000048814	Lonrf2	0.227065	0.00163767	0.0333604	LON peptidase N-terminal domain and ring finger 2
ENSMUSG00000074802	Gas2l3	0.226334	0.0015172	0.0314753	growth arrest-specific 2 like 3
ENSMUSG00000007440	Pcdha10	0.225587	0.00136594	0.0289028	protocadherin alpha 10
ENSMUSG00000023021	Cers5	0.224837	5.30573e-06	0.000221416	ceramide synthase 5
ENSMUSG00000022360	Atad2	0.223663	0.000633201	0.0150598	ATPase family, AAA domain containing 2
ENSMUSG00000040711	Sh3pxd2b	0.222993	0.000134172	0.00392672	SH3 and PX domains 2B
ENSMUSG00000055013	Agap1	0.221819	0.000165467	0.00474251	ArfGAP with GTPase domain, ankyrin repeat and PH domain 1
ENSMUSG00000027339	Rassf2	0.221616	0.000115627	0.00341165	Ras association (RalGDS/AF-6) domain family member 2
ENSMUSG00000028195	Cyr61	0.221149	0.00265455	0.0493873	cysteine rich protein 61
ENSMUSG00000045095	Magi1	0.218578	0.00134135	0.0307502	membrane associated guanylate kinase, WW and PDZ domain containing 1
ENSMUSG00000042500	Ago4	0.216367	0.00079349	0.0181536	argonaute RISC catalytic subunit 4
ENSMUSG00000033214	Slitrk5	0.215394	0.00156542	0.0323641	SLIT and NTRK-like family, member 5
ENSMUSG00000020121	Srgap1	0.215265	0.00161254	0.0330726	SLIT-ROBO Rho GTPase activating protein 1
ENSMUSG00000038679	Trps1	0.211487	0.00223507	0.0432802	trichorhinophalangeal syndrome I (human)
ENSMUSG00000029769	Ccdc136	0.210016	2.08638e-05	0.000752265	coiled-coil domain containing 136
ENSMUSG00000020658	Efr3b	0.20819	0.000344892	0.00883197	EFR3 homolog B (S. cerevisiae)
ENSMUSG00000037926	Ssh2	0.207602	0.000456253	0.011283	slingshot homolog 2 (Drosophila)
ENSMUSG00000051495	Irf2bp2	0.206261	0.000723447	0.0167855	interferon regulatory factor 2 binding protein 2
ENSMUSG00000036223	Ska1	0.204893	0.00235876	0.045142	spindle and kinetochore associated complex subunit 1
ENSMUSG00000042439	Zfp532	0.204412	1.03551e-05	0.000399746	zinc finger protein 532
ENSMUSG00000073293	Nudt10	0.204051	0.00159114	0.0327828	nudix (nucleoside diphosphate linked moiety X)-type motif 10
ENSMUSG00000029005	Draxin	0.202409	0.0022684	0.0438314	dorsal inhibitory axon guidance protein
ENSMUSG00000043183	Simc1	0.201197	0.000910284	0.0204366	SUMO-interacting motifs containing 1
ENSMUSG00000016346	Kcnq2	0.198657	0.00118033	0.0257303	potassium voltage-gated channel, subfamily Q, member 2
ENSMUSG00000029810	Tmem176b	0.198455	0.000352309	0.00898364	transmembrane protein 176B
ENSMUSG00000047749	Zc3hav1l	0.198453	0.001588	0.0327726	zinc finger CCCH-type, antiviral 1-like
ENSMUSG00000051339	2900026A02Rik	0.198346	0.00197216	0.0393299	RIKEN cDNA 2900026A02 gene
ENSMUSG00000031442	Mcf2l	0.197368	0.000900336	0.0202385	mcf.2 transforming sequence-like
ENSMUSG00000041852	Tcf20	0.19591	2.94956e-05	0.00103857	transcription factor 20
ENSMUSG00000046668	Cxxc5	0.193773	0.00145068	0.032764	CXXC finger 5
ENSMUSG00000043391	2510009E07Rik	0.19042	0.00142251	0.0321753	RIKEN cDNA 2510009E07 gene
ENSMUSG00000022885	St6gal1	0.184241	0.00168531	0.0341455	beta galactoside alpha 2,6 sialyltransferase 1
ENSMUSG00000012483	Rpa3	0.183401	0.00263411	0.0491084	replication protein A3
ENSMUSG00000043909	Trp53bp1	0.182308	5.14922e-06	0.000215635	transformation related protein 53 binding protein 1
ENSMUSG00000040596	Pogk	0.179776	2.4727e-07	1.27771e-05	pogo transposable element with KRAB domain
ENSMUSG00000057406	Whsc1	0.179332	0.00210027	0.0414819	Wolf-Hirschhorn syndrome candidate 1 (human)
ENSMUSG00000028702	Rad54l	0.174355	0.000650267	0.0153644	RAD54 like (S. cerevisiae)
ENSMUSG00000027635	Dsn1	0.173179	0.00146896	0.0306155	DSN1, MIND kinetochore complex component, homolog (S. cerevisiae)
ENSMUSG00000020601	Trib2	0.171948	0.00222277	0.0431347	tribbles homolog 2 (Drosophila)
ENSMUSG00000040430	Pitpnc1	0.168416	0.000513578	0.012495	phosphatidylinositol transfer protein, cytoplasmic 1
ENSMUSG00000020212	Mdm1	0.168085	0.00236539	0.045173	transformed mouse 3T3 cell double minute 1
ENSMUSG00000024691	Fam111a	0.166564	0.00231073	0.0444587	family with sequence similarity 111, member A
ENSMUSG00000066306	Numa1	0.164695	0.000341044	0.00874586	nuclear mitotic apparatus protein 1
ENSMUSG00000027035	Cers6	0.163415	0.00171188	0.0345984	ceramide synthase 6
ENSMUSG00000003934	Efnb3	0.161917	0.00230316	0.0444437	ephrin B3
ENSMUSG00000073295	Nudt11	0.161117	0.00140058	0.0294628	nudix (nucleoside diphosphate linked moiety X)-type motif 11
ENSMUSG00000004642	Slbp	0.154086	0.00236531	0.045173	stem-loop binding protein
ENSMUSG00000026074	Map4k4	0.125264	0.00203089	0.0403226	mitogen-activated protein kinase kinase kinase kinase 4
ENSMUSG00000027189	Trim44	0.115037	0.000677853	0.0158873	tripartite motif-containing 44
ENSMUSG00000028426	Rad23b	-0.110353	0.00195498	0.0390303	RAD23b homolog (S. cerevisiae)
ENSMUSG00000022241	Tars	-0.120081	0.00240109	0.0456132	threonyl-tRNA synthetase
ENSMUSG00000067150	Xpo5	-0.129028	0.000775452	0.0178999	exportin 5
ENSMUSG00000026615	Eprs	-0.133969	0.000239467	0.00645309	glutamyl-prolyl-tRNA synthetase
ENSMUSG00000022283	Pabpc1	-0.134775	0.00122772	0.0264752	poly(A) binding protein, cytoplasmic 1
ENSMUSG00000024044	Epb4.1l3	-0.135836	0.000781803	0.0179775	erythrocyte protein band 4.1-like 3
ENSMUSG00000020706	Ftsj3	-0.13723	0.00128981	0.0274856	FtsJ homolog 3 (E. coli)
ENSMUSG00000025980	Hspd1	-0.141541	0.00101442	0.0224667	heat shock protein 1 (chaperonin)
ENSMUSG00000024533	Spire1	-0.141559	0.000981235	0.0218122	spire homolog 1 (Drosophila)
ENSMUSG00000031403	Dkc1	-0.147145	0.000997077	0.0221371	dyskeratosis congenita 1, dyskerin
ENSMUSG00000030662	Ipo5	-0.147996	0.000221724	0.00606561	importin 5
ENSMUSG00000060036	Rpl3	-0.148719	0.00024071	0.0064769	ribosomal protein L3
ENSMUSG00000071644	Eef1g	-0.149072	0.000852957	0.0193666	eukaryotic translation elongation factor 1 gamma
ENSMUSG00000068923	Syt11	-0.149889	0.0015959	0.0328435	synaptotagmin XI
ENSMUSG00000073139	BC023829	-0.149921	0.00147546	0.0307043	cDNA sequence BC023829
ENSMUSG00000033047	Eif3l	-0.15043	0.002085	0.0412605	eukaryotic translation initiation factor 3, subunit L
ENSMUSG00000040463	Mybbp1a	-0.151087	0.00111015	0.0243772	MYB binding protein (P160) 1a
ENSMUSG00000014226	Cacybp	-0.152077	0.000854315	0.0193731	calcyclin binding protein
ENSMUSG00000086583	Gm15500	-0.154502	0.000199479	0.00557551	predicted pseudogene 15500
ENSMUSG00000037905	Bri3bp	-0.155464	0.00162511	0.0332343	Bri3 binding protein
ENSMUSG00000031904	Slc7a6	-0.155481	4.79932e-05	0.00158539	solute carrier family 7 (cationic amino acid transporter, y+ system), member 6
ENSMUSG00000066632	Pgk1-rs7	-0.161516	0.00173112	0.0349482	phosphoglycerate kinase-1, related sequence-7
ENSMUSG00000005102	Eif2ak4	-0.162999	0.00249603	0.0469222	eukaryotic translation initiation factor 2 alpha kinase 4
ENSMUSG00000039242	B3galnt2	-0.164707	0.00244404	0.0461374	UDP-GalNAc:betaGlcNAc beta 1,3-galactosaminyltransferase, polypeptide 2
ENSMUSG00000057497	Fam136a	-0.166696	0.00257305	0.0481692	family with sequence similarity 136, member A
ENSMUSG00000019814	Ltv1	-0.167164	0.00162595	0.0332343	LTV1 homolog (S. cerevisiae)
ENSMUSG00000029017	Pmpcb	-0.167872	0.00222171	0.0431347	peptidase (mitochondrial processing) beta
ENSMUSG00000025757	Hspa4l	-0.172461	0.000804563	0.0183723	heat shock protein 4 like
ENSMUSG00000046865	Fbl	-0.17669	0.00270128	0.0499986	fibrillarin
ENSMUSG00000002319	Ipo4	-0.178016	0.00189363	0.0379736	importin 4
ENSMUSG00000022370	Mrpl13	-0.178088	0.000260138	0.00694439	mitochondrial ribosomal protein L13
ENSMUSG00000014602	Kif1a	-0.18022	0.00125457	0.0268935	kinesin family member 1A
ENSMUSG00000041530	Ago1	-0.181501	5.36956e-05	0.00175457	argonaute RISC catalytic subunit 1
ENSMUSG00000037275	Gemin5	-0.183251	0.000671531	0.0157635	gem (nuclear organelle) associated protein 5
ENSMUSG00000015745	Plekho1	-0.183355	0.0015995	0.0353909	pleckstrin homology domain containing, family O member 1
ENSMUSG00000032383	Ppib	-0.183451	0.00102579	0.0226629	peptidylprolyl isomerase B
ENSMUSG00000029578	Wipi2	-0.184773	8.14831e-07	3.86573e-05	WD repeat domain, phosphoinositide interacting 2
ENSMUSG00000024975	Pdcd4	-0.185237	0.000666551	0.015667	programmed cell death 4
ENSMUSG00000020340	Cyfip2	-0.186055	0.000358526	0.00912924	cytoplasmic FMR1 interacting protein 2
ENSMUSG00000022641	Bbx	-0.186142	6.92304e-05	0.00217816	bobby sox homolog (Drosophila)
ENSMUSG00000031976	Urb2	-0.187322	0.00143825	0.0301147	URB2 ribosome biogenesis 2 homolog (S. cerevisiae)
ENSMUSG00000052056	Zfp217	-0.187478	0.000575877	0.0138241	zinc finger protein 217
ENSMUSG00000015290	Ubl4	-0.190077	0.00161562	0.0330981	ubiquitin-like 4
ENSMUSG00000004040	Stat3	-0.191392	0.00219637	0.0427605	signal transducer and activator of transcription 3
ENSMUSG00000045636	Mtus1	-0.191988	0.000660649	0.0155689	mitochondrial tumor suppressor 1
ENSMUSG00000030499	Kctd15	-0.193171	0.00245769	0.0463465	potassium channel tetramerisation domain containing 15
ENSMUSG00000026617	Bpnt1	-0.194676	0.002424	0.0458551	bisphosphate 3'-nucleotidase 1
ENSMUSG00000013698	Pea15a	-0.195632	1.85995e-06	8.27929e-05	phosphoprotein enriched in astrocytes 15A
ENSMUSG00000054256	Msi1	-0.196278	0.000530565	0.012839	musashi RNA-binding protein 1
ENSMUSG00000018849	Wwc1	-0.196611	0.00201767	0.0401043	WW, C2 and coiled-coil domain containing 1
ENSMUSG00000037805	Rpl10a	-0.197425	0.000209532	0.00578802	ribosomal protein L10A
ENSMUSG00000023972	Ptk7	-0.200158	0.00238597	0.0454441	PTK7 protein tyrosine kinase 7
ENSMUSG00000026556	Vangl2	-0.200303	1.99722e-06	8.82498e-05	vang-like 2 (van gogh, Drosophila)
ENSMUSG00000039197	Adk	-0.200674	3.0167e-05	0.00105807	adenosine kinase
ENSMUSG00000031565	Fgfr1	-0.200675	0.0003293	0.00849302	fibroblast growth factor receptor 1
ENSMUSG00000031955	Bcar1	-0.201276	0.00154442	0.0344357	breast cancer anti-estrogen resistance 1
ENSMUSG00000019978	Epb4.1l2	-0.201399	0.000170729	0.0048647	erythrocyte protein band 4.1-like 2
ENSMUSG00000004558	Ndrg2	-0.203759	0.00215087	0.0421633	N-myc downstream regulated gene 2
ENSMUSG00000040524	Zfp609	-0.204138	4.99105e-06	0.000210723	zinc finger protein 609
ENSMUSG00000038697	Taf5l	-0.205947	0.0021644	0.0422293	TAF5-like RNA polymerase II, p300/CBP-associated factor (PCAF)-associated factor
ENSMUSG00000024480	Ap3s1	-0.208607	0.00212587	0.041794	adaptor-related protein complex 3, sigma 1 subunit
ENSMUSG00000084416	Rpl10a-ps1	-0.212141	0.000426026	0.0105936	ribosomal protein L10A, pseudogene 1
ENSMUSG00000021957	Tkt	-0.213124	0.000874615	0.0197836	transketolase
ENSMUSG00000046364	Rpl27a	-0.214551	0.00121275	0.0262466	ribosomal protein L27A
ENSMUSG00000041958	Pigs	-0.217141	0.000721165	0.0167541	phosphatidylinositol glycan anchor biosynthesis, class S
ENSMUSG00000028657	Ppt1	-0.21879	0.000158861	0.00458965	palmitoyl-protein thioesterase 1
ENSMUSG00000030555	Ttc23	-0.218803	0.000578725	0.013874	tetratricopeptide repeat domain 23
ENSMUSG00000054863	Fam19a5	-0.221165	0.0018932	0.040266	family with sequence similarity 19, member A5
ENSMUSG00000055817	Mta3	-0.221926	0.00168296	0.0341455	metastasis associated 3
ENSMUSG00000021993	Mipep	-0.222554	1.57334e-05	0.000581233	mitochondrial intermediate peptidase
ENSMUSG00000031665	Sall1	-0.222895	1.48675e-05	0.000552641	sal-like 1 (Drosophila)
ENSMUSG00000075232	Amd1	-0.223854	9.93999e-05	0.00299663	S-adenosylmethionine decarboxylase 1
ENSMUSG00000027935	Rab13	-0.224232	0.00187312	0.0376043	RAB13, member RAS oncogene family
ENSMUSG00000041117	Ccdc8	-0.224611	5.11054e-05	0.00168126	coiled-coil domain containing 8
ENSMUSG00000062184	Hs6st2	-0.226445	0.00151017	0.0313656	heparan sulfate 6-O-sulfotransferase 2
ENSMUSG00000063953	Amd2	-0.227152	0.000583262	0.0139642	S-adenosylmethionine decarboxylase 2
ENSMUSG00000029686	Cul1	-0.227291	1.45481e-06	6.6567e-05	cullin 1
ENSMUSG00000039835	Nhsl1	-0.227624	0.000192121	0.00539494	NHS-like 1
ENSMUSG00000028961	Pgd	-0.227991	0.000262256	0.00698368	phosphogluconate dehydrogenase
ENSMUSG00000037824	Tspan14	-0.228203	1.41789e-07	7.74747e-06	tetraspanin 14
ENSMUSG00000053110	Yap1	-0.228239	0.0018044	0.0363054	yes-associated protein 1
ENSMUSG00000034295	Fhod3	-0.229016	0.000211052	0.0058178	formin homology 2 domain containing 3
ENSMUSG00000028655	Mfsd2a	-0.229345	0.000375265	0.00947518	major facilitator superfamily domain containing 2A
ENSMUSG00000026819	Slc25a25	-0.229703	7.43253e-05	0.00230982	solute carrier family 25 (mitochondrial carrier, phosphate carrier), member 25
ENSMUSG00000025813	Homer2	-0.230598	0.000560799	0.0135162	homer homolog 2 (Drosophila)
ENSMUSG00000062312	Erbb2	-0.231588	0.00170765	0.0374039	v-erb-b2 erythroblastic leukemia viral oncogene homolog 2, neuro/glioblastoma derived oncogene homolog (avian)
ENSMUSG00000022528	Hes1	-0.23206	0.000335444	0.0086268	hairy and enhancer of split 1 (Drosophila)
ENSMUSG00000032902	Slc16a1	-0.232936	0.000227729	0.00618299	solute carrier family 16 (monocarboxylic acid transporters), member 1
ENSMUSG00000044337	Ackr3	-0.233046	0.000193012	0.00540313	atypical chemokine receptor 3
ENSMUSG00000041654	Slc39a11	-0.23446	0.00192303	0.0384351	solute carrier family 39 (metal ion transporter), member 11
ENSMUSG00000020917	Acly	-0.234638	5.02933e-06	0.000211843	ATP citrate lyase
ENSMUSG00000021823	Vcl	-0.236148	0.00163592	0.0333604	vinculin
ENSMUSG00000017132	Cyth1	-0.236749	7.34855e-05	0.00229203	cytohesin 1
ENSMUSG00000061838	Suclg2	-0.237277	0.000896166	0.0201791	succinate-Coenzyme A ligase, GDP-forming, beta subunit
ENSMUSG00000029426	Scarb2	-0.238357	8.33405e-07	3.94347e-05	scavenger receptor class B, member 2
ENSMUSG00000029461	Fam168a	-0.239385	1.38912e-07	7.63506e-06	family with sequence similarity 168, member A
ENSMUSG00000029055	Plch2	-0.239824	0.000947647	0.0211438	phospholipase C, eta 2
ENSMUSG00000029178	Klf3	-0.241409	0.00107947	0.0237906	Kruppel-like factor 3 (basic)
ENSMUSG00000030257	Srgap3	-0.241469	1.68603e-06	7.61798e-05	SLIT-ROBO Rho GTPase activating protein 3
ENSMUSG00000027087	Itgav	-0.241532	6.94264e-05	0.00218052	integrin alpha V
ENSMUSG00000034424	Gcsh	-0.242861	3.46968e-06	0.000148226	glycine cleavage system protein H (aminomethyl carrier)
ENSMUSG00000058056	Palld	-0.243987	0.00127621	0.02726	palladin, cytoskeletal associated protein
ENSMUSG00000033307	Mif	-0.244172	0.00266229	0.0494801	macrophage migration inhibitory factor
ENSMUSG00000021990	Spata13	-0.245262	0.000870651	0.0197187	spermatogenesis associated 13
ENSMUSG00000029094	Afap1	-0.245362	0.00020965	0.00578802	actin filament associated protein 1
ENSMUSG00000025576	Rbfox3	-0.245488	0.00231395	0.0444732	RNA binding protein, fox-1 homolog (C. elegans) 3
ENSMUSG00000023456	Tpi1	-0.245877	0.000919936	0.020602	triosephosphate isomerase 1
ENSMUSG00000044768	D1Ertd622e	-0.249011	0.000108853	0.00323296	DNA segment, Chr 1, ERATO Doi 622, expressed
ENSMUSG00000026827	Gpd2	-0.249895	2.01468e-05	0.000729331	glycerol phosphate dehydrogenase 2, mitochondrial
ENSMUSG00000076435	Acsf2	-0.250305	0.000393433	0.00987857	acyl-CoA synthetase family member 2
ENSMUSG00000011752	Pgam1	-0.251308	0.00016779	0.00480145	phosphoglycerate mutase 1
ENSMUSG00000002688	Prkd1	-0.25166	3.89751e-05	0.00132574	protein kinase D1
ENSMUSG00000048232	Fbxo10	-0.252029	0.000281455	0.00741824	F-box protein 10
ENSMUSG00000028040	Efna4	-0.252194	0.00258758	0.0483655	ephrin A4
ENSMUSG00000042215	Bag2	-0.252417	0.00102345	0.0226389	BCL2-associated athanogene 2
ENSMUSG00000029545	Acads	-0.253413	0.00208711	0.0437661	acyl-Coenzyme A dehydrogenase, short chain
ENSMUSG00000020821	Kif1c	-0.253897	0.000658212	0.0155317	kinesin family member 1C
ENSMUSG00000078532	Nkain1	-0.254333	0.000589216	0.0153811	Na+/K+ transporting ATPase interacting 1
ENSMUSG00000040289	Hey1	-0.254387	1.01261e-05	0.000391746	hairy/enhancer-of-split related with YRPW motif 1
ENSMUSG00000040997	Abhd4	-0.254777	0.00233185	0.044722	abhydrolase domain containing 4
ENSMUSG00000024827	Gldc	-0.255959	7.64437e-06	0.00030625	glycine decarboxylase
ENSMUSG00000020388	Pdlim4	-0.257029	0.00109961	0.0241753	PDZ and LIM domain 4
ENSMUSG00000043587	Pxylp1	-0.258088	0.00158882	0.0327726	2-phosphoxylose phosphatase 1
ENSMUSG00000040258	Nxph4	-0.259043	0.000511574	0.012463	neurexophilin 4
ENSMUSG00000030695	Aldoa	-0.259827	0.00146545	0.0329997	aldolase A, fructose-bisphosphate
ENSMUSG00000018995	Nars2	-0.260594	0.000161317	0.00463832	asparaginyl-tRNA synthetase 2 (mitochondrial)(putative)
ENSMUSG00000059040	Eno1b	-0.260713	0.000734499	0.01702	enolase 1B, retrotransposed
ENSMUSG00000063524	Eno1	-0.260899	2.40727e-05	0.000861075	enolase 1, alpha non-neuron
ENSMUSG00000039982	Dtx4	-0.262144	0.00233249	0.0484452	deltex 4 homolog (Drosophila)
ENSMUSG00000039661	Dusp26	-0.263178	0.00242939	0.0459088	dual specificity phosphatase 26 (putative)
ENSMUSG00000064193	Gm4735	-0.263185	0.000593264	0.014166	predicted gene 4735
ENSMUSG00000047881	Rell1	-0.263728	0.000503676	0.0123039	RELT-like 1
ENSMUSG00000021747	4930452B06Rik	-0.26384	0.000176115	0.005	RIKEN cDNA 4930452B06 gene
ENSMUSG00000063229	Ldha	-0.265112	0.000516983	0.0125464	lactate dehydrogenase A
ENSMUSG00000057036	Gm7536	-0.270249	0.000409656	0.0115652	predicted gene 7536
ENSMUSG00000002058	Unc119	-0.270593	4.65981e-05	0.00155121	unc-119 homolog (C. elegans)
ENSMUSG00000061859	Inadl	-0.271635	0.000887885	0.0218907	InaD-like (Drosophila)
ENSMUSG00000025278	Flnb	-0.272459	0.000313341	0.00815138	filamin, beta
ENSMUSG00000027999	Pla2g12a	-0.272858	0.00251886	0.047227	phospholipase A2, group XIIA
ENSMUSG00000026728	Vim	-0.27306	6.79975e-08	4.01921e-06	vimentin
ENSMUSG00000093661	Eif4e3	-0.273437	0.00121554	0.0262756	eukaryotic translation initiation factor 4E member 3
ENSMUSG00000038267	Slc22a23	-0.274296	3.34929e-05	0.00116566	solute carrier family 22, member 23
ENSMUSG00000026833	Olfm1	-0.274432	3.60763e-05	0.00123412	olfactomedin 1
ENSMUSG00000038074	Fkbp14	-0.275187	0.000159118	0.00458973	FK506 binding protein 14
ENSMUSG00000021646	Mccc2	-0.276669	0.000567217	0.0136526	methylcrotonoyl-Coenzyme A carboxylase 2 (beta)
ENSMUSG00000032536	Trak1	-0.276929	9.10441e-06	0.00035604	trafficking protein, kinesin binding 1
ENSMUSG00000094234	Gm8910	-0.277944	0.000938158	0.022847	predicted gene 8910
ENSMUSG00000000555	Itga5	-0.278719	0.00105437	0.0252337	integrin alpha 5 (fibronectin receptor alpha)
ENSMUSG00000057963	Itpk1	-0.280135	0.00034078	0.00874586	inositol 1,3,4-triphosphate 5/6 kinase
ENSMUSG00000022246	Rai14	-0.280232	8.75819e-07	4.12252e-05	retinoic acid induced 14
ENSMUSG00000032252	Glce	-0.280305	6.8597e-07	3.29778e-05	glucuronyl C5-epimerase
ENSMUSG00000028289	Epha7	-0.280934	5.73149e-05	0.00185507	Eph receptor A7
ENSMUSG00000082016	Pgam1-ps2	-0.28255	0.00116437	0.0274781	phosphoglycerate mutase 1, pseudogene 2
ENSMUSG00000049969	Plekhf2	-0.282643	0.000945185	0.021115	pleckstrin homology domain containing, family F (with FYVE domain) member 2
ENSMUSG00000034993	Vat1	-0.282724	0.00078709	0.0180301	vesicle amine transport protein 1 homolog (T californica)
ENSMUSG00000040331	Nsmce4a	-0.282996	2.03477e-10	1.65986e-08	non-SMC element 4 homolog A (S. cerevisiae)
ENSMUSG00000033068	Entpd6	-0.283989	0.00101289	0.0244715	ectonucleoside triphosphate diphosphohydrolase 6
ENSMUSG00000055675	Kbtbd11	-0.28448	0.00012497	0.00367531	kelch repeat and BTB (POZ) domain containing 11
ENSMUSG00000024640	Psat1	-0.284705	2.58692e-08	1.65968e-06	phosphoserine aminotransferase 1
ENSMUSG00000074093	Svip	-0.285043	0.00246582	0.0464512	small VCP/p97-interacting protein
ENSMUSG00000087141	Plcxd2	-0.285518	0.00141435	0.0296488	phosphatidylinositol-specific phospholipase C, X domain containing 2
ENSMUSG00000059810	Rgs3	-0.286895	0.000110583	0.00327892	regulator of G-protein signaling 3
ENSMUSG00000028527	Ak4	-0.287017	0.000212082	0.00583727	adenylate kinase 4
ENSMUSG00000033569	Bai3	-0.287352	0.00167283	0.0340382	brain-specific angiogenesis inhibitor 3
ENSMUSG00000017929	B4galt5	-0.287625	0.00160003	0.0328909	UDP-Gal:betaGlcNAc beta 1,4-galactosyltransferase, polypeptide 5
ENSMUSG00000032026	Rexo2	-0.287631	3.93108e-07	1.97408e-05	REX2, RNA exonuclease 2 homolog (S. cerevisiae)
ENSMUSG00000022892	App	-0.288726	4.44501e-07	2.20756e-05	amyloid beta (A4) precursor protein
ENSMUSG00000019478	Rab4a	-0.288868	7.64396e-05	0.00236779	RAB4A, member RAS oncogene family
ENSMUSG00000032348	Gsta4	-0.291277	0.00215386	0.0421633	glutathione S-transferase, alpha 4
ENSMUSG00000020393	Kremen1	-0.291587	0.000226848	0.00616835	kringle containing transmembrane protein 1
ENSMUSG00000026701	Prdx6	-0.292078	7.82552e-10	5.95268e-08	peroxiredoxin 6
ENSMUSG00000028035	Dnajb4	-0.296411	0.000260395	0.00694439	DnaJ (Hsp40) homolog, subfamily B, member 4
ENSMUSG00000055799	Tcf7l1	-0.297128	0.00127491	0.02726	transcription factor 7 like 1 (T cell specific, HMG box)
ENSMUSG00000006941	Eif1b	-0.297852	5.0894e-10	3.9511e-08	eukaryotic translation initiation factor 1B
ENSMUSG00000026614	Slc30a10	-0.298578	0.000878252	0.019841	solute carrier family 30, member 10
ENSMUSG00000004328	Hif3a	-0.299098	1.24861e-05	0.000471908	hypoxia inducible factor 3, alpha subunit
ENSMUSG00000056999	Ide	-0.299175	8.70007e-08	5.01102e-06	insulin degrading enzyme
ENSMUSG00000026360	Rgs2	-0.300449	0.00238715	0.0454441	regulator of G-protein signaling 2
ENSMUSG00000030852	Tacc2	-0.305089	6.40007e-08	3.80794e-06	transforming, acidic coiled-coil containing protein 2
ENSMUSG00000036880	Acaa2	-0.309276	0.000154894	0.00448945	acetyl-Coenzyme A acyltransferase 2 (mitochondrial 3-oxoacyl-Coenzyme A thiolase)
ENSMUSG00000026335	Pam	-0.309913	9.28194e-08	5.31222e-06	peptidylglycine alpha-amidating monooxygenase
ENSMUSG00000034312	Iqsec1	-0.3107	7.47521e-07	3.57462e-05	IQ motif and Sec7 domain 1
ENSMUSG00000063760	Rnf217	-0.31081	1.60379e-06	7.28288e-05	ring finger protein 217
ENSMUSG00000030428	Ttyh1	-0.310849	8.01269e-08	4.64478e-06	tweety homolog 1 (Drosophila)
ENSMUSG00000032802	Srxn1	-0.31211	0.000315734	0.00819	sulfiredoxin 1 homolog (S. cerevisiae)
ENSMUSG00000043456	Zfp536	-0.312819	8.49295e-05	0.00260836	zinc finger protein 536
ENSMUSG00000022587	Ly6e	-0.313187	0.000743669	0.0172103	lymphocyte antigen 6 complex, locus E
ENSMUSG00000041598	Cdc42ep4	-0.314024	3.07215e-07	1.57791e-05	CDC42 effector protein (Rho GTPase binding) 4
ENSMUSG00000022687	Boc	-0.3148	3.73913e-08	2.31646e-06	biregional cell adhesion molecule-related/down-regulated by oncogenes (Cdon) binding protein
ENSMUSG00000024065	Ehd3	-0.314996	1.79969e-06	8.05084e-05	EH-domain containing 3
ENSMUSG00000037111	Setd7	-0.31627	2.18236e-10	1.76429e-08	SET domain containing (lysine methyltransferase) 7
ENSMUSG00000039410	Prdm16	-0.316796	0.000225631	0.00614451	PR domain containing 16
ENSMUSG00000038146	Notch3	-0.317032	0.00269826	0.0499941	notch 3
ENSMUSG00000031391	L1cam	-0.317249	0.000175049	0.00497757	L1 cell adhesion molecule
ENSMUSG00000044550	Tceal3	-0.317364	2.40053e-05	0.000860844	transcription elongation factor A (SII)-like 3
ENSMUSG00000060143	Gm10076	-0.318478	0.00139701	0.0294244	predicted gene 10076
ENSMUSG00000027984	Hadh	-0.319811	2.13476e-09	1.53942e-07	hydroxyacyl-Coenzyme A dehydrogenase
ENSMUSG00000029446	Psph	-0.319821	0.000206701	0.00574226	phosphoserine phosphatase
ENSMUSG00000036834	Plch1	-0.320031	0.00116518	0.0254309	phospholipase C, eta 1
ENSMUSG00000020811	Wscd1	-0.321276	0.00024298	0.00652823	WSC domain containing 1
ENSMUSG00000062961	Ccdc177	-0.322413	1.71541e-05	0.000627289	coiled-coil domain containing 177
ENSMUSG00000030934	Oat	-0.32325	1.22967e-11	1.18548e-09	ornithine aminotransferase
ENSMUSG00000027452	Acss1	-0.325142	1.57759e-07	8.51518e-06	acyl-CoA synthetase short-chain family member 1
ENSMUSG00000029108	Pcdh7	-0.325808	9.99106e-05	0.00300699	protocadherin 7
ENSMUSG00000023991	Foxp4	-0.326721	6.60481e-06	0.000268463	forkhead box P4
ENSMUSG00000026447	Pik3c2b	-0.327659	6.92739e-08	4.08128e-06	phosphoinositide-3-kinase, class 2, beta polypeptide
ENSMUSG00000046711	Hmga1	-0.330703	6.62043e-05	0.00210129	high mobility group AT-hook 1
ENSMUSG00000032118	Fez1	-0.331377	8.87733e-06	0.000349433	fasciculation and elongation protein zeta 1 (zygin I)
ENSMUSG00000033161	Atp1a1	-0.331762	6.88636e-05	0.00217041	ATPase, Na+/K+ transporting, alpha 1 polypeptide
ENSMUSG00000030930	Chst15	-0.333065	6.34036e-07	3.06445e-05	carbohydrate (N-acetylgalactosamine 4-sulfate 6-O) sulfotransferase 15
ENSMUSG00000033295	Ptprf	-0.334777	9.28161e-05	0.00282173	protein tyrosine phosphatase, receptor type, F
ENSMUSG00000025743	Sdc3	-0.335344	4.01993e-05	0.00136224	syndecan 3
ENSMUSG00000038526	Car14	-0.335561	5.26842e-05	0.00172689	carbonic anhydrase 14
ENSMUSG00000010064	Slc38a3	-0.335951	0.00234264	0.044881	solute carrier family 38, member 3
ENSMUSG00000019467	Arhgef25	-0.335989	1.96438e-10	1.60972e-08	Rho guanine nucleotide exchange factor (GEF) 25
ENSMUSG00000053007	Creb5	-0.335998	0.00173319	0.0349506	cAMP responsive element binding protein 5
ENSMUSG00000036825	Ssx2ip	-0.335999	1.75086e-07	9.41762e-06	synovial sarcoma, X breakpoint 2 interacting protein
ENSMUSG00000022656	Pvrl3	-0.337422	6.5075e-05	0.00207274	poliovirus receptor-related 3
ENSMUSG00000016319	Slc25a5	-0.33761	2.70208e-10	2.15705e-08	solute carrier family 25 (mitochondrial carrier, adenine nucleotide translocator), member 5
ENSMUSG00000039533	Mmd2	-0.338266	0.0014646	0.0305775	monocyte to macrophage differentiation-associated 2
ENSMUSG00000060257	Scrt2	-0.338959	0.00017081	0.0048647	scratch homolog 2, zinc finger protein (Drosophila)
ENSMUSG00000033059	Pygb	-0.339522	3.34141e-07	1.70649e-05	brain glycogen phosphorylase
ENSMUSG00000038332	Sesn1	-0.341843	1.39795e-08	9.16448e-07	sestrin 1
ENSMUSG00000048388	Fam171b	-0.344523	6.78108e-05	0.00214548	family with sequence similarity 171, member B
ENSMUSG00000065954	Tacc1	-0.346902	2.66471e-08	1.68809e-06	transforming, acidic coiled-coil containing protein 1
ENSMUSG00000040433	Zbtb38	-0.347903	8.27906e-05	0.00255136	zinc finger and BTB domain containing 38
ENSMUSG00000032402	Smad3	-0.348276	6.58538e-06	0.000268463	SMAD family member 3
ENSMUSG00000037990	Sh3rf3	-0.348628	1.82414e-07	9.72946e-06	SH3 domain containing ring finger 3
ENSMUSG00000035184	Fam124a	-0.34869	1.62211e-05	0.000598025	family with sequence similarity 124, member A
ENSMUSG00000063446	E130309F12Rik	-0.34943	0.000206719	0.00574226	RIKEN cDNA E130309F12 gene
ENSMUSG00000027007	Ssfa2	-0.350499	2.49951e-06	0.000108843	sperm specific antigen 2
ENSMUSG00000014773	Dll1	-0.354419	5.8376e-12	5.68866e-10	delta-like 1 (Drosophila)
ENSMUSG00000087259	2610035D17Rik	-0.35698	0.00101165	0.0224331	RIKEN cDNA 2610035D17 gene
ENSMUSG00000035275	Raver2	-0.359411	0.000105369	0.00315023	ribonucleoprotein, PTB-binding 2
ENSMUSG00000000202	Btbd17	-0.359508	0.000274177	0.00726892	BTB (POZ) domain containing 17
ENSMUSG00000097428	AW047730	-0.360118	3.15073e-06	0.000135564	expressed sequence AW047730
ENSMUSG00000042680	Garem	-0.361273	5.96588e-06	0.000244995	GRB2 associated, regulator of MAPK1
ENSMUSG00000026826	Nr4a2	-0.365942	9.38489e-08	5.35414e-06	nuclear receptor subfamily 4, group A, member 2
ENSMUSG00000038967	Pdk2	-0.367478	1.48069e-07	8.06461e-06	pyruvate dehydrogenase kinase, isoenzyme 2
ENSMUSG00000074575	Kcng1	-0.367658	8.75115e-06	0.000345221	potassium voltage-gated channel, subfamily G, member 1
ENSMUSG00000022018	Rgcc	-0.368206	3.31743e-06	0.000142397	regulator of cell cycle
ENSMUSG00000055782	Abcd2	-0.370493	1.21609e-08	8.01448e-07	ATP-binding cassette, sub-family D (ALD), member 2
ENSMUSG00000004105	Angptl2	-0.371439	1.28626e-05	0.000484807	angiopoietin-like 2
ENSMUSG00000018661	Cog1	-0.371544	1.75523e-07	9.41762e-06	component of oligomeric golgi complex 1
ENSMUSG00000041642	Kif21b	-0.374434	2.78947e-08	1.75222e-06	kinesin family member 21B
ENSMUSG00000054920	Klhl5	-0.374509	2.90721e-09	2.05534e-07	kelch-like 5
ENSMUSG00000020634	Ubxn2a	-0.376051	1.02345e-08	6.88461e-07	UBX domain protein 2A
ENSMUSG00000058173	Smco4	-0.376634	0.000678567	0.0158873	single-pass membrane protein with coiled-coil domains 4
ENSMUSG00000024900	Cpt1a	-0.378357	1.11259e-05	0.000428583	carnitine palmitoyltransferase 1a, liver
ENSMUSG00000039621	Prex1	-0.37976	8.53023e-10	6.43444e-08	phosphatidylinositol-3,4,5-trisphosphate-dependent Rac exchange factor 1
ENSMUSG00000051977	Prdm9	-0.379948	0.00215635	0.0421633	PR domain containing 9
ENSMUSG00000037172	E330009J07Rik	-0.380075	7.18012e-08	4.21639e-06	RIKEN cDNA E330009J07 gene
ENSMUSG00000038533	Cbfa2t2	-0.381002	2.54624e-11	2.35481e-09	core-binding factor, runt domain, alpha subunit 2, translocated to, 2 (human)
ENSMUSG00000045414	1190002N15Rik	-0.385348	3.75968e-06	0.000159857	RIKEN cDNA 1190002N15 gene
ENSMUSG00000027692	Tnik	-0.385695	5.91377e-05	0.00190722	TRAF2 and NCK interacting kinase
ENSMUSG00000021752	Kctd6	-0.386024	1.9809e-05	0.000718544	potassium channel tetramerisation domain containing 6
ENSMUSG00000047632	Fgfbp3	-0.386113	0.000694094	0.0162297	fibroblast growth factor binding protein 3
ENSMUSG00000037679	Inf2	-0.386803	1.93665e-05	0.000703911	inverted formin, FH2 and WH2 domain containing
ENSMUSG00000059401	Mamld1	-0.389651	9.43898e-05	0.00285513	mastermind-like domain containing 1
ENSMUSG00000024076	Vit	-0.389749	2.74931e-05	0.000973765	vitrin
ENSMUSG00000033083	Tbc1d4	-0.3908	5.51072e-06	0.000228911	TBC1 domain family, member 4
ENSMUSG00000031837	Necab2	-0.391488	4.44454e-05	0.00149489	N-terminal EF-hand calcium binding protein 2
ENSMUSG00000031119	Gpc4	-0.394518	1.56227e-11	1.47458e-09	glypican 4
ENSMUSG00000047787	Flrt1	-0.395739	2.40185e-05	0.000860844	fibronectin leucine rich transmembrane protein 1
ENSMUSG00000020961	Ston2	-0.398449	1.52679e-07	8.29067e-06	stonin 2
ENSMUSG00000027009	Itga4	-0.398732	6.58683e-05	0.00209431	integrin alpha 4
ENSMUSG00000034098	Fstl5	-0.399282	1.34855e-06	6.20195e-05	follistatin-like 5
ENSMUSG00000031548	Sfrp1	-0.399318	6.6118e-06	0.000268463	secreted frizzled-related protein 1
ENSMUSG00000022887	Masp1	-0.401238	6.09463e-11	5.33369e-09	mannan-binding lectin serine peptidase 1
ENSMUSG00000026749	Nek6	-0.402572	6.15193e-15	8.27664e-13	NIMA (never in mitosis gene a)-related expressed kinase 6
ENSMUSG00000041020	Map7d2	-0.404771	1.4924e-08	9.71301e-07	MAP7 domain containing 2
ENSMUSG00000001313	Rnd2	-0.405887	2.01044e-07	1.06601e-05	Rho family GTPase 2
ENSMUSG00000040631	Dok4	-0.409147	1.03639e-08	6.94573e-07	docking protein 4
ENSMUSG00000070570	Slc17a7	-0.40919	0.000213105	0.00585648	solute carrier family 17 (sodium-dependent inorganic phosphate cotransporter), member 7
ENSMUSG00000023224	Serping1	-0.424134	4.43346e-07	2.20756e-05	serine (or cysteine) peptidase inhibitor, clade G, member 1
ENSMUSG00000027217	Tspan18	-0.426818	2.23409e-06	9.79957e-05	tetraspanin 18
ENSMUSG00000008489	Elavl2	-0.434452	7.76572e-07	3.70371e-05	ELAV (embryonic lethal, abnormal vision, Drosophila)-like 2 (Hu antigen B)
ENSMUSG00000055652	Klhl25	-0.435451	5.52402e-07	2.69883e-05	kelch-like 25
ENSMUSG00000034648	Lrrn1	-0.439069	0.000346647	0.00885782	leucine rich repeat protein 1, neuronal
ENSMUSG00000019124	Scrn1	-0.440627	8.82858e-07	4.14483e-05	secernin 1
ENSMUSG00000034714	Ttyh2	-0.441706	5.71683e-06	0.000235842	tweety homolog 2 (Drosophila)
ENSMUSG00000038893	Fam117a	-0.44805	0.000104581	0.00313519	family with sequence similarity 117, member A
ENSMUSG00000038172	Ttc39b	-0.451011	1.4464e-05	0.000538755	tetratricopeptide repeat domain 39B
ENSMUSG00000037606	Osbpl5	-0.453048	1.13054e-07	6.36608e-06	oxysterol binding protein-like 5
ENSMUSG00000054423	Cadps	-0.455061	1.46811e-08	9.58951e-07	Ca2+-dependent secretion activator
ENSMUSG00000045092	S1pr1	-0.456538	1.73456e-15	2.42408e-13	sphingosine-1-phosphate receptor 1
ENSMUSG00000039385	Cdh6	-0.461102	2.19371e-05	0.000789385	cadherin 6
ENSMUSG00000028883	Sema3a	-0.462993	1.02574e-16	1.55395e-14	sema domain, immunoglobulin domain (Ig), short basic domain, secreted, (semaphorin) 3A
ENSMUSG00000086040	Wipf3	-0.465714	0.000334855	0.00862395	WAS/WASL interacting protein family, member 3
ENSMUSG00000066456	Hmgn3	-0.466803	9.45003e-22	1.91422e-19	high mobility group nucleosomal binding domain 3
ENSMUSG00000026657	Frmd4a	-0.470384	1.13352e-07	6.36608e-06	FERM domain containing 4A
ENSMUSG00000031626	Sorbs2	-0.471182	1.73729e-09	1.25783e-07	sorbin and SH3 domain containing 2
ENSMUSG00000039405	Prss23	-0.475764	0.00146544	0.0305775	protease, serine 23
ENSMUSG00000033855	Ston1	-0.478744	2.8816e-12	2.88608e-10	stonin 1
ENSMUSG00000027495	Fam210b	-0.479086	8.52502e-06	0.000338522	family with sequence similarity 210, member B
ENSMUSG00000052889	Prkcb	-0.480546	1.30796e-07	7.23308e-06	protein kinase C, beta
ENSMUSG00000024998	Plce1	-0.481229	4.99002e-13	5.41928e-11	phospholipase C, epsilon 1
ENSMUSG00000044313	Mab21l3	-0.482382	0.0013838	0.0292463	mab-21-like 3 (C. elegans)
ENSMUSG00000027253	Lrp4	-0.482976	1.14854e-07	6.41047e-06	low density lipoprotein receptor-related protein 4
ENSMUSG00000030657	Xylt1	-0.484155	0.0012096	0.0262099	xylosyltransferase 1
ENSMUSG00000050503	Fbxl22	-0.484774	6.22406e-05	0.00199657	F-box and leucine-rich repeat protein 22
ENSMUSG00000026764	Kif5c	-0.485499	2.00782e-13	2.27654e-11	kinesin family member 5C
ENSMUSG00000086567	Gm2830	-0.486939	4.25586e-05	0.00143679	predicted gene 2830
ENSMUSG00000044674	Fzd1	-0.487655	2.69837e-11	2.46935e-09	frizzled homolog 1 (Drosophila)
ENSMUSG00000034687	Fras1	-0.492012	3.48566e-05	0.00120382	Fraser syndrome 1 homolog (human)
ENSMUSG00000031337	Mtm1	-0.493492	0.000718395	0.0167113	X-linked myotubular myopathy gene 1
ENSMUSG00000021720	Rnf180	-0.493557	5.88856e-13	6.31898e-11	ring finger protein 180
ENSMUSG00000036943	Rab8b	-0.494974	3.62935e-22	7.52068e-20	RAB8B, member RAS oncogene family
ENSMUSG00000062991	Nrg1	-0.494983	3.00007e-05	0.00105429	neuregulin 1
ENSMUSG00000040811	Eml2	-0.496454	2.91334e-06	0.00012565	echinoderm microtubule associated protein like 2
ENSMUSG00000078249	Hmga1-rs1	-0.498928	8.70138e-07	4.10651e-05	high mobility group AT-hook I, related sequence 1
ENSMUSG00000046178	Nxph1	-0.501506	3.67232e-05	0.00125388	neurexophilin 1
ENSMUSG00000000305	Cdh4	-0.502608	7.86441e-20	1.41386e-17	cadherin 4
ENSMUSG00000027832	Ptx3	-0.509224	0.00017927	0.0050577	pentraxin related gene
ENSMUSG00000023411	Nfatc4	-0.512948	4.2817e-08	2.62553e-06	nuclear factor of activated T cells, cytoplasmic, calcineurin dependent 4
ENSMUSG00000078640	Gm11627	-0.515249	6.83511e-05	0.00215803	predicted gene 11627
ENSMUSG00000036510	Cdh8	-0.516721	2.30025e-07	1.19507e-05	cadherin 8
ENSMUSG00000031520	Vegfc	-0.520581	3.19369e-05	0.00111798	vascular endothelial growth factor C
ENSMUSG00000041544	Ptchd2	-0.524183	8.90452e-06	0.00034974	patched domain containing 2
ENSMUSG00000029333	Rasgef1b	-0.528167	4.65342e-08	2.83419e-06	RasGEF domain family, member 1B
ENSMUSG00000024593	Megf10	-0.528748	9.69189e-13	1.02179e-10	multiple EGF-like-domains 10
ENSMUSG00000052516	Robo2	-0.529407	4.35773e-11	3.88917e-09	roundabout homolog 2 (Drosophila)
ENSMUSG00000050423	Ppp1r3g	-0.532383	0.00221152	0.043009	protein phosphatase 1, regulatory (inhibitor) subunit 3G
ENSMUSG00000032012	Pvrl1	-0.536135	1.79897e-12	1.84271e-10	poliovirus receptor-related 1
ENSMUSG00000038473	Nos1ap	-0.539639	3.82445e-07	1.9313e-05	nitric oxide synthase 1 (neuronal) adaptor protein
ENSMUSG00000029544	Cabp1	-0.540685	9.97309e-09	6.73389e-07	calcium binding protein 1
ENSMUSG00000027993	Trim2	-0.544883	1.53955e-11	1.46079e-09	tripartite motif-containing 2
ENSMUSG00000036295	Lrrn3	-0.547884	2.78268e-08	1.75222e-06	leucine rich repeat protein 3, neuronal
ENSMUSG00000034898	Filip1	-0.558356	0.000777159	0.0179164	filamin A interacting protein 1
ENSMUSG00000056367	Actr3b	-0.559522	2.55973e-12	2.59252e-10	ARP3 actin-related protein 3B
ENSMUSG00000028804	Csmd2	-0.561811	6.58104e-06	0.000268463	CUB and Sushi multiple domains 2
ENSMUSG00000002459	Rgs20	-0.562208	1.04159e-13	1.22731e-11	regulator of G-protein signaling 20
ENSMUSG00000030029	Lrig1	-0.565816	9.5044e-09	6.44156e-07	leucine-rich repeats and immunoglobulin-like domains 1
ENSMUSG00000056735	A930024E05Rik	-0.566461	1.11538e-05	0.000428744	RIKEN cDNA A930024E05 gene
ENSMUSG00000057147	Dph6	-0.567578	4.37843e-10	3.43193e-08	diphthamine biosynthesis 6
ENSMUSG00000022210	Dhrs4	-0.571171	1.31471e-14	1.71751e-12	dehydrogenase/reductase (SDR family) member 4
ENSMUSG00000041216	Clvs1	-0.573854	1.70371e-08	1.10483e-06	clavesin 1
ENSMUSG00000027560	Dok5	-0.578422	2.4575e-08	1.58228e-06	docking protein 5
ENSMUSG00000078202	Nrarp	-0.581514	1.21279e-09	8.92415e-08	Notch-regulated ankyrin repeat protein
ENSMUSG00000047604	Frat2	-0.583053	1.21809e-08	8.01448e-07	frequently rearranged in advanced T cell lymphomas 2
ENSMUSG00000028132	Tmem56	-0.585888	0.000375802	0.00947548	transmembrane protein 56
ENSMUSG00000082226	Gm715	-0.586429	1.29796e-06	5.99992e-05	predicted gene 715
ENSMUSG00000045055	Rpsa-ps2	-0.586517	0.00152788	0.0342035	ribosomal protein SA, pseudogene 2
ENSMUSG00000038168	Leprel1	-0.595741	0.000368278	0.00932489	leprecan-like 1
ENSMUSG00000033854	Kcnk10	-0.600786	3.22711e-15	4.4411e-13	potassium channel, subfamily K, member 10
ENSMUSG00000036306	Lzts1	-0.601242	1.4489e-10	1.21809e-08	leucine zipper, putative tumor suppressor 1
ENSMUSG00000036533	Cdc42ep3	-0.610066	9.52407e-08	5.4164e-06	CDC42 effector protein (Rho GTPase binding) 3
ENSMUSG00000037736	Limch1	-0.614095	7.77476e-18	1.26273e-15	LIM and calponin homology domains 1
ENSMUSG00000091722	Siah3	-0.618073	1.53126e-13	1.76958e-11	seven in absentia homolog 3 (Drosophila)
ENSMUSG00000015224	Cyp2j9	-0.619045	0.000190396	0.00535485	cytochrome P450, family 2, subfamily j, polypeptide 9
ENSMUSG00000038119	Cdon	-0.620265	1.9242e-42	8.89473e-40	cell adhesion molecule-related/down-regulated by oncogenes
ENSMUSG00000032796	Lama1	-0.62382	4.19666e-06	0.000177599	laminin, alpha 1
ENSMUSG00000022211	Lrrc16b	-0.628937	6.72645e-19	1.166e-16	leucine rich repeat containing 16B
ENSMUSG00000043556	Fbxl7	-0.634895	2.90045e-06	0.000125394	F-box and leucine-rich repeat protein 7
ENSMUSG00000049313	Sorl1	-0.636136	1.32611e-13	1.54239e-11	sortilin-related receptor, LDLR class A repeats-containing
ENSMUSG00000018196	Glrx2	-0.641742	7.80552e-30	2.26964e-27	glutaredoxin 2 (thioltransferase)
ENSMUSG00000019803	Nr2e1	-0.643195	1.14698e-31	3.62767e-29	nuclear receptor subfamily 2, group E, member 1
ENSMUSG00000031112	2610018G03Rik	-0.645186	0.000463003	0.0114186	RIKEN cDNA 2610018G03 gene
ENSMUSG00000026890	Lhx6	-0.648975	3.87282e-11	3.47359e-09	LIM homeobox protein 6
ENSMUSG00000039239	Tgfb2	-0.650154	3.01265e-08	1.88584e-06	transforming growth factor, beta 2
ENSMUSG00000049493	Pls1	-0.651048	1.20125e-05	0.000455917	plastin 1 (I-isoform)
ENSMUSG00000032289	Thsd4	-0.651765	1.19481e-08	7.94838e-07	thrombospondin, type I, domain containing 4
ENSMUSG00000071847	Apcdd1	-0.653054	7.27528e-11	6.24565e-09	adenomatosis polyposis coli down-regulated 1
ENSMUSG00000052957	Gas1	-0.663035	4.50697e-11	4.00255e-09	growth arrest specific 1
ENSMUSG00000037166	Ppp1r14a	-0.66752	4.48462e-10	3.49994e-08	protein phosphatase 1, regulatory (inhibitor) subunit 14A
ENSMUSG00000022240	Ctnnd2	-0.669319	5.30823e-11	4.66814e-09	catenin (cadherin associated protein), delta 2
ENSMUSG00000016028	Celsr1	-0.678897	6.26018e-20	1.13998e-17	cadherin, EGF LAG seven-pass G-type receptor 1 (flamingo homolog, Drosophila)
ENSMUSG00000047904	Sstr2	-0.688473	1.44318e-11	1.38392e-09	somatostatin receptor 2
ENSMUSG00000069132	Nxph2	-0.688824	0.00126347	0.0270522	neurexophilin 2
ENSMUSG00000004366	Sst	-0.691513	3.38129e-06	0.000144793	somatostatin
ENSMUSG00000024247	Pkdcc	-0.693917	2.70408e-10	2.15705e-08	protein kinase domain containing, cytoplasmic
ENSMUSG00000029193	Cckar	-0.697731	5.45562e-08	3.28943e-06	cholecystokinin A receptor
ENSMUSG00000035032	Nek11	-0.699315	0.00226165	0.0437478	NIMA (never in mitosis gene a)-related expressed kinase 11
ENSMUSG00000052479	A330008L17Rik	-0.702647	0.00111573	0.0244403	RIKEN cDNA A330008L17 gene
ENSMUSG00000047786	Lix1	-0.712676	7.90368e-19	1.34422e-16	limb expression 1 homolog (chicken)
ENSMUSG00000025810	Nrp1	-0.715561	7.92101e-20	1.41386e-17	neuropilin 1
ENSMUSG00000042129	Rassf4	-0.716372	2.15737e-13	2.41572e-11	Ras association (RalGDS/AF-6) domain family member 4
ENSMUSG00000097622	A330033J07Rik	-0.718219	0.00015773	0.00456429	RIKEN cDNA A330033J07 gene
ENSMUSG00000044933	Sstr3	-0.719518	9.14311e-10	6.868e-08	somatostatin receptor 3
ENSMUSG00000034701	Neurod1	-0.721605	9.47742e-10	7.08958e-08	neurogenic differentiation 1
ENSMUSG00000018648	Dusp14	-0.73704	1.97283e-16	2.91526e-14	dual specificity phosphatase 14
ENSMUSG00000022639	5330426P16Rik	-0.740118	3.73212e-10	2.95099e-08	RIKEN cDNA 5330426P16 gene
ENSMUSG00000096956	Snhg18	-0.742769	3.3928e-15	4.63374e-13	small nucleolar RNA host gene 18
ENSMUSG00000046688	Tifa	-0.742854	6.55278e-08	3.88597e-06	TRAF-interacting protein with forkhead-associated domain
ENSMUSG00000082160	Gm11578	-0.757982	2.20482e-13	2.45361e-11	predicted gene 11578
ENSMUSG00000052430	Bmpr1b	-0.763548	2.19594e-14	2.80768e-12	bone morphogenetic protein receptor, type 1B
ENSMUSG00000019789	Hey2	-0.767971	4.38244e-14	5.41141e-12	hairy/enhancer-of-split related with YRPW motif 2
ENSMUSG00000021703	Serinc5	-0.770496	1.32403e-27	3.45936e-25	serine incorporator 5
ENSMUSG00000037973	Ccdc129	-0.774239	0.000138408	0.00404412	coiled-coil domain containing 129
ENSMUSG00000036617	Etl4	-0.780945	5.49845e-20	1.02192e-17	enhancer trap locus 4
ENSMUSG00000039903	Eva1c	-0.781922	5.41661e-05	0.00176265	eva-1 homolog C (C. elegans)
ENSMUSG00000023484	Prph	-0.788038	0.000218855	0.00599622	peripherin
ENSMUSG00000100303	RP23-180A8.3	-0.794163	0.00130413	0.0277577
ENSMUSG00000021379	Id4	-0.795208	6.13457e-28	1.65066e-25	inhibitor of DNA binding 4
ENSMUSG00000025931	Paqr8	-0.803657	3.54155e-20	6.65073e-18	progestin and adipoQ receptor family member VIII
ENSMUSG00000052301	Doc2a	-0.809924	1.7436e-06	7.82838e-05	double C2, alpha
ENSMUSG00000035805	Mlc1	-0.814859	3.71267e-11	3.3466e-09	megalencephalic leukoencephalopathy with subcortical cysts 1 homolog (human)
ENSMUSG00000035873	Pawr	-0.815096	3.31331e-23	7.46655e-21	PRKC, apoptosis, WT1, regulator
ENSMUSG00000030500	Slc17a6	-0.825276	3.28215e-18	5.4285e-16	solute carrier family 17 (sodium-dependent inorganic phosphate cotransporter), member 6
ENSMUSG00000028214	Gem	-0.830882	1.00486e-06	4.68105e-05	GTP binding protein (gene overexpressed in skeletal muscle)
ENSMUSG00000045179	Sox3	-0.839054	1.51738e-12	1.58123e-10	SRY (sex determining region Y)-box 3
ENSMUSG00000028028	Alpk1	-0.845668	2.9388e-14	3.70494e-12	alpha-kinase 1
ENSMUSG00000050447	Lypd6	-0.848672	1.34105e-17	2.13951e-15	LY6/PLAUR domain containing 6
ENSMUSG00000046798	Cldn12	-0.849352	1.57781e-43	7.48546e-41	claudin 12
ENSMUSG00000010311	Optc	-0.849714	5.10653e-10	3.9511e-08	opticin
ENSMUSG00000027864	Ptgfrn	-0.865493	7.58504e-44	3.69576e-41	prostaglandin F2 receptor negative regulator
ENSMUSG00000051726	Kcnf1	-0.865682	7.60092e-06	0.000305188	potassium voltage-gated channel, subfamily F, member 1
ENSMUSG00000005360	Slc1a3	-0.870723	1.09149e-25	2.62366e-23	solute carrier family 1 (glial high affinity glutamate transporter), member 3
ENSMUSG00000044968	Napepld	-0.871283	7.49698e-33	2.5501e-30	N-acyl phosphatidylethanolamine phospholipase D
ENSMUSG00000046961	Gpr156	-0.882386	1.23067e-17	1.98094e-15	G protein-coupled receptor 156
ENSMUSG00000023236	Scg5	-0.885686	5.36218e-34	1.89548e-31	secretogranin V
ENSMUSG00000030093	Wnt7a	-0.89113	7.2545e-31	2.17973e-28	wingless-related MMTV integration site 7A
ENSMUSG00000085582	3110099E03Rik	-0.891514	0.00141268	0.0296483	RIKEN cDNA 3110099E03 gene
ENSMUSG00000022861	Dgkg	-0.904281	3.37301e-05	0.00117165	diacylglycerol kinase, gamma
ENSMUSG00000051295	9630028B13Rik	-0.912008	1.00489e-15	1.43779e-13	RIKEN cDNA 9630028B13 gene
ENSMUSG00000052353	Cemip	-0.918159	2.63998e-22	5.53412e-20	cell migration inducing protein, hyaluronan binding
ENSMUSG00000063626	Unc5d	-0.921736	8.11006e-10	6.1432e-08	unc-5 homolog D (C. elegans)
ENSMUSG00000022941	Ripply3	-0.926854	5.39812e-05	0.00175981	ripply3 homolog (zebrafish)
ENSMUSG00000023243	Kcnk5	-0.946502	9.13023e-15	1.20146e-12	potassium channel, subfamily K, member 5
ENSMUSG00000034402	Kcnh5	-0.956987	1.8827e-06	8.35995e-05	potassium voltage-gated channel, subfamily H (eag-related), member 5
ENSMUSG00000039114	Nrn1	-0.972132	6.20656e-23	1.36454e-20	neuritin 1
ENSMUSG00000056758	Hmga2	-0.97646	0.00191209	0.0383014	high mobility group AT-hook 2
ENSMUSG00000044461	Shisa2	-1.00707	1.42961e-22	3.03213e-20	shisa homolog 2 (Xenopus laevis)
ENSMUSG00000032352	Lrrc1	-1.01016	3.71644e-36	1.36735e-33	leucine rich repeat containing 1
ENSMUSG00000070643	Sox13	-1.02369	2.60309e-31	8.09112e-29	SRY (sex determining region Y)-box 13
ENSMUSG00000035202	Lars2	-1.03022	0.00175219	0.0382647	leucyl-tRNA synthetase, mitochondrial
ENSMUSG00000026220	Slc16a14	-1.03778	2.72064e-23	6.20858e-21	solute carrier family 16 (monocarboxylic acid transporters), member 14
ENSMUSG00000041789	2700046A07Rik	-1.04047	0.000311009	0.00810241	RIKEN cDNA 2700046A07 gene
ENSMUSG00000089855	Gm15662	-1.04143	0.00154503	0.0344357	predicted gene 15662
ENSMUSG00000034164	Emid1	-1.04739	1.04767e-15	1.4872e-13	EMI domain containing 1
ENSMUSG00000042372	Dmrt3	-1.05157	1.40374e-18	2.34321e-16	doublesex and mab-3 related transcription factor 3
ENSMUSG00000088609	Gm24187	-1.07185	0.00113327	0.0269107	predicted gene, 24187
ENSMUSG00000015652	Steap1	-1.0763	0.000914163	0.0204982	six transmembrane epithelial antigen of the prostate 1
ENSMUSG00000091938	Gm2564	-1.08608	4.6636e-05	0.00155121	predicted gene 2564
ENSMUSG00000088246	Gm25911	-1.09184	0.000695687	0.0177444	predicted gene, 25911
ENSMUSG00000058385	Hist1h2bg	-1.10428	0.000372353	0.0106103	histone cluster 1, H2bg
ENSMUSG00000046460	Sh2d7	-1.10609	0.00268895	0.0498728	SH2 domain containing 7
ENSMUSG00000095298	Gm12407	-1.12035	6.2141e-05	0.00199657	predicted gene 12407
ENSMUSG00000022899	Slc15a2	-1.12139	1.78014e-11	1.66282e-09	solute carrier family 15 (H+/peptide transporter), member 2
ENSMUSG00000023092	Fhl1	-1.13401	1.01298e-85	1.07424e-82	four and a half LIM domains 1
ENSMUSG00000064339	mt-Rnr2	-1.13993	0.00191475	0.0405986	mitochondrially encoded 16S rRNA
ENSMUSG00000059336	Slc14a1	-1.16464	0.000520724	0.0126178	solute carrier family 14 (urea transporter), member 1
ENSMUSG00000022231	Sema5a	-1.17201	1.65353e-36	6.3425e-34	sema domain, seven thrombospondin repeats (type 1 and type 1-like), transmembrane domain (TM) and short cytoplasmic domain, (semaphorin) 5A
ENSMUSG00000051236	Msrb3	-1.17902	2.01148e-17	3.18095e-15	methionine sulfoxide reductase B3
ENSMUSG00000028640	Tfap2c	-1.19527	3.63315e-36	1.36455e-33	transcription factor AP-2, gamma
ENSMUSG00000026202	Tuba4a	-1.20045	8.46011e-14	1.00341e-11	tubulin, alpha 4A
ENSMUSG00000049409	Prokr1	-1.21261	4.17172e-48	2.27902e-45	prokineticin receptor 1
ENSMUSG00000051022	Hs3st1	-1.21865	9.11726e-32	2.93511e-29	heparan sulfate (glucosamine) 3-O-sulfotransferase 1
ENSMUSG00000044505	Lingo4	-1.22049	1.28812e-05	0.000484807	leucine rich repeat and Ig domain containing 4
ENSMUSG00000017390	Aldoc	-1.22688	2.19432e-21	4.2999e-19	aldolase C, fructose-bisphosphate
ENSMUSG00000074796	Slc4a11	-1.27808	1.17801e-08	7.86565e-07	solute carrier family 4, sodium bicarbonate transporter-like, member 11
ENSMUSG00000029334	Prkg2	-1.29607	5.18411e-14	6.27243e-12	protein kinase, cGMP-dependent, type II
ENSMUSG00000027544	Nfatc2	-1.34683	2.18057e-27	5.6159e-25	nuclear factor of activated T cells, cytoplasmic, calcineurin dependent 2
ENSMUSG00000024697	Gna14	-1.35553	1.71427e-09	1.24616e-07	guanine nucleotide binding protein, alpha 14
ENSMUSG00000027967	Neurog2	-1.36508	6.98786e-117	1.04981e-113	neurogenin 2
ENSMUSG00000096862	Gm13301	-1.36539	2.9328e-20	5.56553e-18	predicted gene 13301
ENSMUSG00000091542	Gm17167	-1.37407	6.1197e-07	2.96575e-05	predicted gene 17167
ENSMUSG00000069305	Hist1h4n	-1.37779	0.00115678	0.0273837	histone cluster 1, H4n
ENSMUSG00000096237	CT868723.1	-1.4222	4.35326e-07	2.18002e-05
ENSMUSG00000087480	Gm15910	-1.42761	4.66865e-07	2.30593e-05	predicted gene 15910
ENSMUSG00000028159	Dapp1	-1.47546	3.09676e-14	3.87697e-12	dual adaptor for phosphotyrosine and 3-phosphoinositides 1
ENSMUSG00000032446	Eomes	-1.49345	2.22393e-103	2.50582e-100	eomesodermin homolog (Xenopus laevis)
ENSMUSG00000076498	Trbc2	-1.53173	0.00119172	0.0258847	T cell receptor beta, constant 2
ENSMUSG00000078722	Gm12394	-1.55561	4.64002e-05	0.00154908	predicted gene 12394
ENSMUSG00000026494	Kif26b	-1.56063	1.37021e-41	6.17553e-39	kinesin family member 26B
ENSMUSG00000020734	Grin2c	-1.6166	3.32104e-05	0.00115806	glutamate receptor, ionotropic, NMDA2C (epsilon 3)
ENSMUSG00000075254	Heg1	-1.64385	7.71501e-70	6.62315e-67	HEG homolog 1 (zebrafish)
ENSMUSG00000097928	Gm26578	-1.6787	2.03354e-15	2.82005e-13	predicted gene, 26578
ENSMUSG00000026255	Efhd1	-1.82112	6.14768e-14	7.33976e-12	EF hand domain containing 1
ENSMUSG00000082962	Gm10601	-1.82878	8.91553e-05	0.00271502	predicted pseudogene 10601
ENSMUSG00000022490	Ppp1r1a	-1.8494	4.32189e-106	5.19433e-103	protein phosphatase 1, regulatory (inhibitor) subunit 1A
ENSMUSG00000048904	Neurog1	-1.86999	8.33967e-69	6.83398e-66	neurogenin 1
ENSMUSG00000022790	Igsf11	-1.88516	9.81674e-60	6.80677e-57	immunoglobulin superfamily, member 11
ENSMUSG00000054003	Tdrd9	-2.08206	1.11995e-09	8.27476e-08	tudor domain containing 9
ENSMUSG00000021750	Fam107a	-2.08531	9.32783e-17	1.4251e-14	family with sequence similarity 107, member A
ENSMUSG00000051079	Rgs13	-2.17216	4.16339e-05	0.00140821	regulator of G-protein signaling 13
ENSMUSG00000027831	Veph1	-2.17743	9.13805e-45	4.57613e-42	ventricular zone expressed PH domain-containing 1
ENSMUSG00000022489	Pde1b	-2.30973	4.05083e-272	1.82571e-268	phosphodiesterase 1B, Ca2+-calmodulin dependent
ENSMUSG00000073535	Gm5532	-2.3523	1.76796e-14	2.27663e-12	predicted gene 5532
ENSMUSG00000045725	Prr15	-2.39999	1.68509e-13	1.92271e-11	proline rich 15
ENSMUSG00000043753	Dmrta1	-2.40201	1.30569e-45	6.7254e-43	doublesex and mab-3 related transcription factor like family A1
ENSMUSG00000042686	Jph1	-2.4969	4.43529e-70	3.99797e-67	junctophilin 1
ENSMUSG00000031636	Pdlim3	-2.51946	2.61137e-06	0.00011344	PDZ and LIM domain 3
ENSMUSG00000038298	Pdzk1	-2.56876	0.000169612	0.0048459	PDZ domain containing 1
ENSMUSG00000042596	Tfap2d	-2.79454	1.01163e-05	0.000391746	transcription factor AP-2, delta
ENSMUSG00000048015	Neurod4	-3.00781	2.31074e-109	2.97557e-106	neurogenic differentiation 4
ENSMUSG00000065824	Gm26315	-3.21333	1.63801e-05	0.000643593	predicted gene, 26315
ENSMUSG00000065911	Gm24447	-3.22407	1.38519e-05	0.000554259	predicted gene, 24447
ENSMUSG00000092009	Myh15	-3.22995	0.000253423	0.00678858	myosin, heavy chain 15
ENSMUSG00000079466	Prdm12	-3.26234	1.71116e-26	4.22587e-24	PR domain containing 12
ENSMUSG00000100832	RP23-176M9.1	-3.27667	1.50189e-135	2.46146e-132
ENSMUSG00000065037	Rn7sk	-3.4904	2.32737e-06	0.000115197	RNA, 7SK, nuclear
ENSMUSG00000039194	Rlbp1	-3.76629	8.96269e-180	3.23159e-176	retinaldehyde binding protein 1
ENSMUSG00000085224	Gm13425	-3.88837	7.6826e-08	4.49682e-06	predicted gene 13425
ENSMUSG00000092837	Rpph1	-3.93477	1.29472e-05	0.000524949	ribonuclease P RNA component H1
ENSMUSG00000033080	Vsx1	-4.21561	0.00020091	0.00560681	visual system homeobox 1 homolog (zebrafish)
ENSMUSG00000020963	Tshr	-4.65953	1.76794e-50	1.06241e-47	thyroid stimulating hormone receptor
ENSMUSG00000099021	Gm22405	-5.13645	0.00212454	0.041794	predicted gene, 22405
ENSMUSG00000099250	Gm26191	-5.13878	0.00213978	0.0420217	predicted gene, 26191
