# Supplementary material for: Pax6 limits the competence of developing cerebral cortical cells to respond to inductive intercellular signals
Source: PLoS Biol. 2022 Sep 6;20(9):e3001563. doi: 10.1371/journal.pbio.3001563 (PMC9481180; doi:10.1371/journal.pbio.3001563)
Supplement: S2 Table — (XLSX) [file pbio.3001563.s020.xlsx]

## Sheet: GO Upregulated genes
Category	Term	Count	%	PValue	Genes	List Total	Pop Hits	Pop Total	Fold Enrichment	Bonferroni	Benjamini	FDR
GOTERM_BP_DIRECT	GO:0007275~multicellular organism development	30	28.0374	5.68347e-14	HELT, ANO1, RTL1, MSX3, SMOC1, PAX7, SEMA3E, CASZ1, TRP63, OLIG1, ANGPT1, ROBO3, OLIG2, SIM1, DBX1, GSX2, GSX1, PTF1A, BARHL2, ESRRG, VAX1, VSX2, ISL1, DLX2, ASCL1, DLX1, DLX6, DLX5, NPHS1, WIF1	98	1029	18082	5.37931	3.93356e-11	3.93356e-11	8.55871e-11
GOTERM_BP_DIRECT	GO:0048663~neuron fate commitment	9	8.41121	4.83474e-12	ASCL1, GSX2, PAX7, PTF1A, GSX1, NKX2-1, OLIG1, OLIG2, ISL1	98	32	18082	51.8935	3.3456e-09	1.6728e-09	7.27979e-09
GOTERM_BP_DIRECT	GO:0006355~regulation of transcription, DNA-templated	35	32.7103	1.05752e-08	HELT, IRX1, PRDM13, PGR, MSX3, STAT4, OLIG3, PAX7, LHX3, GBX2, CASZ1, POU3F4, TRP63, NKX2-1, OLIG1, OLIG2, SIM1, DBX1, GSX2, SOX14, BARHL2, GSX1, PTF1A, ESRRG, PTPN14, VAX1, VSX2, ISL1, ARID3C, DLX2, ASCL1, DLX1, DLX6, DLX5, SP9	98	2279	18082	2.83364	7.31804e-06	2.43935e-06	1.59236e-05
GOTERM_BP_DIRECT	GO:0006351~transcription, DNA-templated	29	27.1028	3.71771e-07	HELT, PRDM13, PGR, MSX3, STAT4, OLIG3, PAX7, LHX3, CASZ1, POU3F4, TRP63, GBX2, NKX2-1, OLIG1, OLIG2, SIM1, GSX2, SOX14, GSX1, PTF1A, BARHL2, PTPN14, ESRRG, VAX1, VSX2, ARID3C, ASCL1, DLX5, SP9	98	1885	18082	2.83862	0.000257233	6.43144e-05	0.00055979
GOTERM_BP_DIRECT	GO:0021879~forebrain neuron differentiation	5	4.6729	3.7268e-07	DLX2, ASCL1, DLX1, POU3F4, NKX2-1	98	12	18082	76.8793	0.000257861	5.15776e-05	0.000561158
GOTERM_BP_DIRECT	GO:0021527~spinal cord association neuron differentiation	5	4.6729	5.36102e-07	ASCL1, GSX2, PAX7, LHX3, GSX1	98	13	18082	70.9655	0.000370914	6.18286e-05	0.000807228
GOTERM_BP_DIRECT	GO:0021892~cerebral cortex GABAergic interneuron differentiation	4	3.73832	5.96297e-07	DLX2, ASCL1, DLX1, NKX2-1	98	4	18082	184.51	0.000412552	5.89465e-05	0.000897865
GOTERM_BP_DIRECT	GO:0030154~cell differentiation	17	15.8879	3.71675e-06	TESC, HELT, PTF1A, DLK1, VAX1, DLX2, ASCL1, PEG10, DLX1, SMOC1, LHX3, SEMA3E, MEG3, TRP63, ANGPT1, ROBO3, SIM1	98	780	18082	4.02138	0.00256869	0.000321448	0.00559632
GOTERM_BP_DIRECT	GO:0045944~positive regulation of transcription from RNA polymerase II promoter	19	17.757	4.96722e-06	HELT, PTF1A, BARHL2, GSX1, ESRRG, VSX2, ISL1, ARID3C, PGR, DLX2, ASCL1, STAT4, DLX6OS1, DLX5, PAX7, LHX3, TRP63, GBX2, NKX2-1	98	995	18082	3.52331	0.00343143	0.000381852	0.00747909
GOTERM_BP_DIRECT	GO:0007411~axon guidance	7	6.54206	0.000150967	DLX5, MEG3, GBX2, NKX2-1, VAX1, ROBO3, NTN1	98	149	18082	8.66826	0.0992046	0.0103933	0.227076
GOTERM_BP_DIRECT	GO:0048646~anatomical structure formation involved in morphogenesis	4	3.73832	0.000279096	DLX6, DLX5, TRP63, NKX2-1	98	24	18082	30.7517	0.175651	0.0174068	0.419423
GOTERM_BP_DIRECT	GO:0021544~subpallium development	3	2.80374	0.000281841	DLX2, DLX1, GSX2	98	5	18082	110.706	0.177216	0.0161237	0.42354
GOTERM_BP_DIRECT	GO:0006357~regulation of transcription from RNA polymerase II promoter	10	9.34579	0.000281854	DLX2, MSX3, ASCL1, DLX1, BARHL2, POU3F4, NKX2-1, ISL1, DBX1, SIM1	98	397	18082	4.64761	0.177224	0.0148934	0.42356
GOTERM_BP_DIRECT	GO:0000122~negative regulation of transcription from RNA polymerase II promoter	13	12.1495	0.000519689	PRDM13, DLX2, MSX3, ASCL1, DLX1, HELT, OLIG3, SOX14, TRP63, NKX2-1, OLIG2, VAX1, ISL1	98	729	18082	3.29031	0.302127	0.0253669	0.779666
GOTERM_BP_DIRECT	GO:0001764~neuron migration	6	5.60748	0.000544801	ASCL1, BARHL2, NKX2-1, VAX1, ROBO3, NTN1	98	124	18082	8.92791	0.314156	0.024827	0.817196
GOTERM_BP_DIRECT	GO:0021520~spinal cord motor neuron cell fate specification	3	2.80374	0.000587732	OLIG3, LHX3, ISL1	98	7	18082	79.0758	0.334243	0.0251064	0.881326
GOTERM_BP_DIRECT	GO:0045746~negative regulation of Notch signaling pathway	4	3.73832	0.000603195	DLX2, DLX1, MEG3, DLK1	98	31	18082	23.8078	0.341333	0.0242618	0.904415
GOTERM_BP_DIRECT	GO:0042472~inner ear morphogenesis	5	4.6729	0.000605512	DLX6, DLX5, GBX2, NTN1, CDH23	98	72	18082	12.8132	0.342389	0.0230166	0.907874
GOTERM_BP_DIRECT	GO:0042136~neurotransmitter biosynthetic process	3	2.80374	0.000780903	GAD2, TH, GAD1	98	8	18082	69.1913	0.417599	0.0280515	1.16941
GOTERM_BP_DIRECT	GO:0048709~oligodendrocyte differentiation	4	3.73832	0.000793709	ASCL1, NKX2-1, OLIG1, OLIG2	98	34	18082	21.7071	0.422741	0.0270993	1.18848
GOTERM_BP_DIRECT	GO:0007399~nervous system development	9	8.41121	0.000953728	ASCL1, HELT, PTF1A, BARHL2, SEMA3E, OLIG2, VAX1, ROBO3, SIM1	98	377	18082	4.40475	0.483301	0.0309534	1.42648
GOTERM_BP_DIRECT	GO:0048706~embryonic skeletal system development	4	3.73832	0.00168987	DLX2, DLX1, PAX7, DLK1	98	44	18082	16.7737	0.689752	0.0518089	2.51451
GOTERM_BP_DIRECT	GO:0001755~neural crest cell migration	4	3.73832	0.00230577	FGF15, SEMA3E, GBX2, ISL1	98	49	18082	15.0621	0.797585	0.0670967	3.41619
GOTERM_BP_DIRECT	GO:0048665~neuron fate specification	3	2.80374	0.00285758	ASCL1, GSX2, ISL1	98	15	18082	36.902	0.861969	0.0791993	4.21743
GOTERM_BP_DIRECT	GO:0035176~social behavior	4	3.73832	0.00304481	NRXN3, TH, GRPR, GAD1	98	54	18082	13.6674	0.878789	0.0809447	4.48787

## Sheet: GO Downregulated genes
Category	Term	Count	%	PValue	Genes	List Total	Pop Hits	Pop Total	Fold Enrichment	Bonferroni	Benjamini	FDR
GOTERM_BP_DIRECT	GO:0007275~multicellular organism development	14	19.7183	1.4323e-05	PRR15, FHL1, DMRT3, TDRD9, EOMES, NEUROG1, NEUROG2, VSX1, SEMA5A, SHISA2, HEG1, NEUROD4, WNT7A, KIF26B	58	1029	18082	4.24161	0.00689419	0.00689419	0.0205234
GOTERM_BP_DIRECT	GO:0045165~cell fate commitment	4	5.6338	0.00151823	NEUROG1, NEUROD4, NEUROG2, WNT7A	58	72	18082	17.3199	0.519949	0.307143	2.1538
GOTERM_BP_DIRECT	GO:0030154~cell differentiation	9	12.6761	0.00293953	SEMA5A, FHL1, DMRT3, TDRD9, EOMES, NEUROG1, NEUROD4, NEUROG2, TFAP2C	58	780	18082	3.59721	0.758741	0.377469	4.13092
