# Supplementary material for: Pax6 limits the competence of developing cerebral cortical cells to respond to inductive intercellular signals
Source: PLoS Biol. 2022 Sep 6;20(9):e3001563. doi: 10.1371/journal.pbio.3001563 (PMC9481180; doi:10.1371/journal.pbio.3001563)
Supplement: S4 Table — (XLSX) [file pbio.3001563.s022.xlsx]

## Sheet: aRGP vs RGP DE genes
	avg_log2FC	p_val_adj	Differentially expressed in E13.5 rostral cortex in bulk RNAseq?
Pclaf	1.2266	0
Rrm2	0.947186	0	Yes
Tk1	0.93737	0
Lig1	0.934094	0
Hist1h1b	0.873702	0
Fos	0.872083	0
Tyms	0.84961	0
Fbxo5	0.730605	2.65797e-264
Pcna	0.712299	0
Slbp	0.712191	0	Yes
Meg3	0.674311	6.6843e-211	Yes
Jund	0.661012	0
Dek	0.659784	0
Esco2	0.636467	4.60205e-187
Dut	0.61885	0
Jun	0.618056	1.37827e-285
Fen1	0.605209	1.15419e-170
Rpa2	0.600869	5.97263e-190
Gmnn	0.593369	2.32198e-211
Clspn	0.58193	5.45853e-158
Ccne1	0.577145	6.83009e-158
Fabp5	0.576201	0
Dnajc9	0.572588	1.1681e-248
Top2a	0.570568	6.00436e-244
Rrm1	0.566105	6.1773e-150
Hist1h1e	0.564628	9.20966e-149
Rad51	0.557332	5.2557e-143
Tcf19	0.556805	6.53419e-147
Chaf1b	0.556088	5.61949e-142
Atad2	0.554462	1.63407e-142	Yes
Cenph	0.54721	1.79514e-137
Dusp1	0.53966	1.51894e-137
Dhfr	0.53036	3.09991e-131
Orc6	0.528434	5.03132e-132
Siva1	0.51939	1.06325e-233
Csrp2	0.512722	2.04912e-129
Rpa1	0.511233	5.75727e-119
Dnmt1	0.508737	6.54365e-118
Fxyd6	0.503793	1.26134e-127
Rfc2	0.502999	4.65863e-133
Pbk	0.502958	4.54699e-142
Tceal9	0.499724	2.34051e-251
Paics	0.497916	2.17363e-176
Cdca5	0.495646	3.42009e-114
Prim1	0.495591	1.49162e-112
Syce2	0.487586	7.63585e-109
Hat1	0.482837	5.90836e-113	Yes
Ldha	0.482361	0	Yes
Rad51ap1	0.482158	6.13374e-112
H3f3b	0.481373	0
Dtl	0.470772	1.20991e-104
Mthfd2	0.46573	5.92787e-98
Tubb5	0.459623	0
Rfc1	0.456784	4.28604e-96
Fus	0.454266	2.27178e-162
Lsm2	0.451163	7.97984e-157
Mcm6	0.448285	4.06571e-98
Anp32b	0.444046	1.20036e-293
Rbbp4	0.442807	5.57099e-120
Mybl2	0.435158	3.31495e-94
Abracl	0.434371	7.9639e-99
Ranbp1	0.433779	0
H1f0	0.433017	1.18934e-201
Prim2	0.431707	8.10931e-90
Smc6	0.431668	6.07952e-98
Tpm4	0.427631	4.83082e-105
Exo1	0.42656	1.8536e-90
Asns	0.423163	2.98061e-91
Asf1b	0.421118	1.00993e-83
Tipin	0.420638	1.29752e-106
Skp2	0.417563	7.25983e-78
Dctpp1	0.41185	6.12766e-134
Eif4ebp1	0.407006	5.12168e-74
Shmt2	0.406444	1.30787e-73
Idh2	0.405852	9.64448e-102
Spc24	0.403563	3.56916e-86
Rfc5	0.39844	1.29428e-70
Cdk2	0.397203	3.75861e-71
Pkmyt1	0.394117	1.18169e-83
Tssc4	0.392418	2.58858e-68
Tuba1b	0.391868	0
Ppm1g	0.391202	2.39677e-77
Nsmce4a	0.390847	6.88671e-93	Yes
Nsg1	0.388363	6.145e-71
Mpped2	0.387838	1.27601e-217	Yes
Bex1	0.386049	5.01901e-107
Uba2	0.38576	6.50358e-72
Ptma	0.383677	0
Rad54l	0.382776	1.43789e-70	Yes
Pkm	0.378524	0
Eif4a3	0.378066	7.85846e-73
Ccne2	0.376137	1.03936e-90
Rbm25	0.372555	9.8754e-88
Pgk1	0.369696	1.05382e-129
Nup62	0.369357	2.89407e-60
Nme1	0.368279	1.36127e-176
Cirbp	0.368272	3.17294e-70
Nasp	0.368245	1.13301e-96
Limd2	0.366652	1.78764e-71
Baz1b	0.365455	4.97711e-59
Hpf1	0.365351	1.0803e-64
Pold3	0.364899	2.79682e-59
Mcm5	0.364086	2.72766e-61
Smc3	0.363199	2.30174e-73
Nup85	0.362453	4.2715e-59
Ppp1cc	0.362062	5.81e-115
Srsf3	0.361634	4.4835e-261
Zwint	0.361421	2.65681e-69
Dtymk	0.359314	2.37703e-76
Lrr1	0.358825	5.42471e-61	Yes
Mad2l2	0.35868	8.28556e-57	Yes
Npm1	0.358607	0
Rbbp7	0.358277	2.29168e-66
Wfdc2	0.357781	6.63908e-61
Mis18a	0.35756	5.12112e-56
Nxt1	0.357306	4.29105e-59
Chaf1a	0.356906	1.39746e-57
Rfc4	0.356537	4.68061e-59
U2af1	0.356006	2.7939e-120
Prdx4	0.355443	2.82765e-63
Cenpu	0.35543	2.05076e-62
Gjc1	0.355196	2.56564e-55
Cdc45	0.354801	2.6437e-70
Sumo2	0.352318	0
Cbx5	0.352209	1.41671e-62
Tfdp1	0.351365	2.54685e-57
Pa2g4	0.350262	6.33189e-79
Hsp90aa1	0.350069	4.80187e-209
Mxd3	0.347078	3.99625e-53
Ppia	0.346686	0
Ung	0.346067	9.94445e-53
Gins4	0.34522	2.90831e-52
H2afy	0.34486	4.30109e-126
Emx2	0.342737	2.43205e-60
Hnrnpf	0.342174	4.99912e-143
Rfc3	0.34024	1.9211e-52
Aurkb	0.339834	2.35574e-53
Snu13	0.339545	3.24456e-103
Ezh2	0.338982	8.33553e-77
Fosb	0.338852	2.14474e-60
Mrpl18	0.338358	5.18799e-62
Siah1b	0.338245	2.05334e-51
Nap1l1	0.336823	2.18945e-147
Ywhah	0.335965	1.44428e-70
Mcm7	0.334775	3.10503e-62
Gtf3a	0.332032	7.7355e-49
Ncl	0.330596	3.01085e-121
Chd3os	0.329787	2.56015e-53	Yes
Ier2	0.328737	4.85047e-52
Meaf6	0.327804	1.24797e-46
Smc2	0.327548	3.13276e-61
Mif	0.326734	0	Yes
Gins2	0.325448	7.87861e-46
Tra2a	0.324779	9.68493e-53
Topbp1	0.324613	6.83124e-46
Neil3	0.324547	2.83831e-54	Yes
Pole3	0.323198	6.10303e-51
Uhrf1	0.322655	2.63607e-45
Gsr	0.322528	7.43622e-47
Phgdh	0.322247	6.67792e-77
Cenpq	0.320064	2.40149e-44
Ptges3	0.319566	9.57309e-77
Cep57	0.319459	8.39915e-45
Nelfe	0.318848	8.92172e-44
Ivns1abp	0.317391	4.63977e-50
Gpc6	0.317141	1.5582e-47
Gapdh	0.316271	0
Rbm39	0.315995	7.56457e-120
Rtf1	0.315581	3.7255e-49
Txnl1	0.315172	1.63249e-57
Prpf19	0.313855	1.1369e-52
Cops3	0.31375	1.6846e-44
Mum1	0.313231	4.85679e-44
Usp1	0.312874	1.03592e-49
Cd81	0.31268	1.45996e-51
Nrm	0.312577	8.88238e-43
Pdap1	0.311869	4.18347e-97
Dscc1	0.311361	8.72257e-66
Cdk4	0.3097	1.47659e-167
Pold2	0.309212	6.10782e-41
Ppa1	0.308885	3.0743e-55
Gars	0.307799	1.40736e-41
Myef2	-0.314031	9.25404e-35
Cep89	-0.334564	1.22782e-47
Nde1	-0.338336	9.35577e-43
Neurog2	-0.348866	1.22817e-42	Yes
Cks2	-0.348948	9.74205e-104
Kpna2	-0.350218	8.01302e-43
Rangrf	-0.360066	1.22101e-45
Slc24a5	-0.379719	4.31304e-50
Hsp90b1	-0.380295	6.09124e-59
Cdc25c	-0.391176	1.49182e-54
Hmgn3	-0.405382	3.62331e-98	Yes
Lockd	-0.405628	3.98292e-66
Dynll1	-0.416043	1.43343e-176
Cdkn3	-0.416761	1.58959e-64
Psrc1	-0.446456	1.32384e-67
Actb	-0.457483	0
Ptms	-0.47369	1.44135e-167
Pdcd4	-0.48305	2.61926e-79	Yes
Pimreg	-0.498513	3.9559e-88
Tubb4b	-0.504407	4.85545e-138
Knstrn	-0.580179	4.26094e-110
Ccnb1	-0.691347	1.99363e-191
Cenpf	-0.716502	1.87068e-218
Tuba1c	-0.754527	5.58103e-175
Ccnb2	-0.755634	9.94477e-182
Arl6ip1	-0.914385	0
Pttg1	-0.914882	4.37812e-295
Ube2c	-1.09485	0
Cdc20	-1.2414	0
Cenpa	-1.32159	0
Hes5	-1.33505	0

## Sheet: GO analysis of DE genes  
Category	Term	Count	%	PValue	Genes	List Total	Pop Hits	Pop Total	Fold Enrichment	Bonferroni	Benjamini	FDR
GOTERM_BP_DIRECT	GO:0006260~DNA replication	30	14.3541	1.16067e-30	PRIM2, FEN1, PCNA, MCM7, PRIM1, DSCC1, POLD3, CHAF1B, CDC45, ORC6, CHAF1A, RBBP4, POLD2, RBBP7, RFC5, GINS2, RFC3, RRM1, RRM2, RFC4, RFC1, LIG1, RFC2, GINS4, RPA1, RPA2, NASP, MCM5, MCM6, DTL	201	123	18082	21.9415	1.20942e-27	1.20942e-27	1.16532e-27
GOTERM_BP_DIRECT	GO:0007049~cell cycle	46	22.0096	1.47607e-24	MCM7, UHRF1, CDCA5, DSCC1, GMNN, PKMYT1, SMC3, AURKB, PPM1G, SMC2, CDC20, CCNB2, PPP1CC, SYCE2, CHAF1B, CCNB1, CDC45, CHAF1A, PTTG1, RBBP4, MYBL2, FBXO5, CLSPN, TIPIN, LIG1, UBE2C, DUSP1, NDE1, ESCO2, CDC25C, KNSTRN, ZWINT, MAD2L2, MIS18A, TFDP1, PSRC1, CCNE2, NASP, CDK4, CCNE1, CDK2, CKS2, MCM5, MCM6, SPC24, CDKN3	201	614	18082	6.73969	1.53807e-21	7.69035e-22	7.40989e-22
GOTERM_BP_DIRECT	GO:0006974~cellular response to DNA damage stimulus	31	14.8325	3.32703e-16	TOP2A, FEN1, PCNA, MCM7, UHRF1, MUM1, SMC6, SMC3, PRPF19, UNG, RAD51AP1, CHAF1B, HPF1, CHAF1A, PTTG1, EXO1, USP1, RAD54L, CLSPN, TOPBP1, TIPIN, LIG1, RPA1, RPA2, BAZ1B, MAD2L2, NEIL3, RAD51, CDK2, DTL, CDKN3	201	420	18082	6.63992	3.47056e-13	1.15559e-13	1.11345e-13
GOTERM_BP_DIRECT	GO:0051301~cell division	29	13.8756	1.17636e-15	CDCA5, SMC3, AURKB, SMC2, CDC20, CCNB2, PPP1CC, SYCE2, CCNB1, CDC45, PTTG1, FBXO5, TIPIN, LIG1, UBE2C, NDE1, CDC25C, KNSTRN, ZWINT, MAD2L2, MIS18A, PSRC1, CCNE2, CDK4, CCNE1, CDK2, CKS2, MCM5, SPC24	201	374	18082	6.97552	1.27254e-12	3.06441e-13	2.95265e-13
GOTERM_BP_DIRECT	GO:0006281~DNA repair	26	12.4402	1.4907e-14	FEN1, PCNA, UHRF1, MUM1, SMC6, SMC3, PRPF19, UNG, RAD51AP1, CHAF1B, CHAF1A, PTTG1, EXO1, USP1, RAD54L, CLSPN, TOPBP1, NPM1, RFC1, LIG1, RPA1, RPA2, NEIL3, NSMCE4A, RAD51, CDK2	201	318	18082	7.35524	1.55018e-11	3.10663e-12	2.99334e-12
GOTERM_BP_DIRECT	GO:0007067~mitotic nuclear division	22	10.5263	4.33603e-12	TIPIN, UBE2C, NDE1, CDCA5, SMC3, CDC25C, KNSTRN, AURKB, ZWINT, SMC2, MAD2L2, CDC20, CCNB2, CCNB1, PSRC1, MIS18A, CENPH, PTTG1, NUP62, CDK2, FBXO5, SPC24	201	277	18082	7.14485	4.51809e-09	7.53023e-10	7.25562e-10
GOTERM_BP_DIRECT	GO:0006270~DNA replication initiation	9	4.30622	1.23038e-10	CDC45, ORC6, CCNE2, MCM7, CCNE1, GINS4, MCM5, MCM6, TOPBP1	201	24	18082	33.7351	1.28206e-07	1.83151e-08	1.76472e-08
GOTERM_BP_DIRECT	GO:0000082~G1/S transition of mitotic cell cycle	11	5.26316	1.4269e-09	TCF19, RANBP1, CCNE2, CDK4, CCNE1, CDCA5, CDK2, EIF4EBP1, ANP32B, SKP2, CDKN3	201	62	18082	15.9607	1.48683e-06	1.85854e-07	1.79076e-07
GOTERM_BP_DIRECT	GO:1900264~positive regulation of DNA-directed DNA polymerase activity	6	2.87081	8.58428e-09	RFC5, NPM1, RFC3, RFC4, RFC2, DSCC1	201	8	18082	67.4701	8.94478e-06	9.93869e-07	9.57624e-07
GOTERM_BP_DIRECT	GO:0006261~DNA-dependent DNA replication	7	3.34928	1.24051e-08	RFC5, POLD3, RFC3, ORC6, RFC4, RFC2, POLD2	201	16	18082	39.3576	1.2926e-05	1.29261e-06	1.24547e-06
GOTERM_BP_DIRECT	GO:0006334~nucleosome assembly	12	5.74163	2.09422e-08	NPM1, CHAF1B, H1F0, CHAF1A, H2AFY, H3F3B, HIST1H1E, NAP1L1, ANP32B, CENPA, HIST1H1B, ASF1B	201	104	18082	10.38	2.18215e-05	1.9838e-06	1.91145e-06
GOTERM_BP_DIRECT	GO:0006275~regulation of DNA replication	5	2.39234	1.80201e-05	PCNA, DSCC1, GMNN, ESCO2, SMC3	201	15	18082	29.9867	0.0186019	0.00156474	0.00150768
GOTERM_BP_DIRECT	GO:0006335~DNA replication-dependent nucleosome assembly	6	2.87081	2.90508e-05	CHAF1B, CHAF1A, RBBP4, NASP, HAT1, ASF1B	201	33	18082	16.3564	0.0298178	0.00232853	0.00224361
GOTERM_BP_DIRECT	GO:0006284~base-excision repair	6	2.87081	5.14746e-05	NEIL3, FEN1, LIG1, RPA1, RPA2, UNG	201	37	18082	14.5881	0.0522248	0.00383118	0.00369147
GOTERM_BP_DIRECT	GO:0007059~chromosome segregation	8	3.82775	5.83856e-05	TOP2A, CENPF, MIS18A, CENPH, PTTG1, NDE1, ESCO2, KNSTRN	201	89	18082	8.08631	0.0590258	0.00405585	0.00390794
GOTERM_BP_DIRECT	GO:0006268~DNA unwinding involved in DNA replication	4	1.91388	0.000151061	TOP2A, RAD51, MCM7, MCM6	201	10	18082	35.9841	0.145653	0.00938622	0.00904392
GOTERM_BP_DIRECT	GO:0006336~DNA replication-independent nucleosome assembly	5	2.39234	0.000153134	H3F3B, RBBP4, NASP, HAT1, ASF1B	201	25	18082	17.992	0.147497	0.00938622	0.00904392
GOTERM_BP_DIRECT	GO:0032870~cellular response to hormone stimulus	6	2.87081	0.000165623	JUN, JUND, DUSP1, FOSB, ASNS, FOS	201	47	18082	11.4843	0.15852	0.0095877	0.00923806
GOTERM_BP_DIRECT	GO:0051591~response to cAMP	6	2.87081	0.000244721	JUN, JUND, DUSP1, CDK2, FOSB, FOS	201	51	18082	10.5836	0.225107	0.0129177	0.0124467
GOTERM_BP_DIRECT	GO:0051726~regulation of cell cycle	8	3.82775	0.000247941	NPM1, JUN, JUND, CCNE2, CDK4, CCNE1, SKP2, DTL	201	112	18082	6.42573	0.227704	0.0129177	0.0124467
GOTERM_BP_DIRECT	GO:0006310~DNA recombination	7	3.34928	0.000359639	RAD51AP1, RAD51, LIG1, EXO1, RPA1, RPA2, SMC6	201	85	18082	7.40849	0.312581	0.0178449	0.0171942
GOTERM_BP_DIRECT	GO:0042493~response to drug	13	6.2201	0.000407723	EMX2, DNMT1, JUN, HSP90AA1, JUND, MCM7, FOS, TYMS, CCNB1, RAD51, CDK4, RAD54L, FOSB	201	339	18082	3.4498	0.346187	0.0193112	0.018607
GOTERM_BP_DIRECT	GO:0006302~double-strand break repair	6	2.87081	0.000657887	MAD2L2, LIG1, CDCA5, RAD54L, ESCO2, BAZ1B	201	63	18082	8.56764	0.496284	0.0298051	0.0287182
GOTERM_BP_DIRECT	GO:0051276~chromosome organization	5	2.39234	0.000798697	PTTG1, RPA1, RAD54L, SMC3, SMC2	201	38	18082	11.8369	0.565072	0.0336969	0.032468
GOTERM_BP_DIRECT	GO:0007064~mitotic sister chromatid cohesion	4	1.91388	0.000808467	CDC20, PTTG1, CDCA5, SMC3	201	17	18082	21.1671	0.569481	0.0336969	0.032468
GOTERM_BP_DIRECT	GO:0000724~double-strand break repair via homologous recombination	6	2.87081	0.000933185	RAD51AP1, RAD51, RPA1, RPA2, RAD54L, SMC6	201	68	18082	7.93766	0.621989	0.0371372	0.0357829
GOTERM_BP_DIRECT	GO:0006298~mismatch repair	4	1.91388	0.000962288	PCNA, EXO1, RPA1, RPA2	201	18	18082	19.9912	0.633291	0.0371372	0.0357829
GOTERM_BP_DIRECT	GO:0007017~microtubule-based process	5	2.39234	0.00106783	TUBA1C, TUBA1B, TUBB5, DYNLL1, TUBB4B	201	41	18082	10.9708	0.671517	0.0397384	0.0382892
GOTERM_BP_DIRECT	GO:0000727~double-strand break repair via break-induced replication	3	1.43541	0.0011909	GINS2, CDC45, GINS4	201	5	18082	53.9761	0.711095	0.0427903	0.0412298
