# Supplementary material for: Pax6 limits the competence of developing cerebral cortical cells to respond to inductive intercellular signals
Source: PLoS Biol. 2022 Sep 6;20(9):e3001563. doi: 10.1371/journal.pbio.3001563 (PMC9481180; doi:10.1371/journal.pbio.3001563)
Supplement: S5 Table — Values are means ± 95% confidence intervals. (XLSX) [file pbio.3001563.s023.xlsx]

## Sheet: P10-13 Layers 2 & 3
	Control	Pax6 cKO	p-value
	(n=16 cells, N=6 animals)	(n=18 cells, N=6 animals)
	Mean ± 95% confidence limits	Mean ± 95% confidence limits
Input resistance (MΩ)	268.51 ± 32.61	238.31 ± 28.66	0.22
Capacitance (pF)	111.28 ± 13.60	113.25 ± 12.64	0.83
tau (ms)	29.57 ± 4.79	25.80 ± 2.69	0.22
Resting membrane potential (mV)	-66.33 ± 2.21	-66.90 ± 3.29	0.69
Action potential (AP) halfwidth (ms)	1.27 ± 0.08	1.24 ± 0.13	0.62
AP amplitude (mV)	69.14 ± 2.72	66.59 ± 1.10	0.14
AP peak (mV)	35.66 ± 2.14	33.61 ± 1.96	0.2
AP to afterhyperpolarization (AHP) (ms)	19.18 ± 3.23	19.40 ± 1.32	0.9
AHP width (ms)	99.77 ± 6.99	98.76 ± 14.70	0.91
AHP amplitude (mV)	15.65 ± 1.98	16.13 ± 2.00	0.59
Threshold (mV)	-33.48 ± 1.63	-32.98 ± 1.80	0.69
Rheobase (pA)	95 ± 4.46	103.47 ± 7.41	0.1
Latency (ms)	59.95 ± 7.04	59.77 ± 19.69	0.13
Number of spikes/500ms	5.39 ± 1.04	5.40 ± 0.86	0.98
First to second adaptation ratio	0.55 ± 0.05	0.59 ± 0.07	0.39
First to last adaptation ratio	0.25 ± 0.04	0.31 ± 0.09	0.31
Sag (%)	2.7 + 0.2	2.7 + 0.1	0.38

## Sheet: P5-7 Layer 5
	Control	Pax6 cKO	p-value
	(n=22 cells, N=8 animals)	(n=27 cells, N=9 animals)
	Mean ± 95% confidence limits	Mean ± 95% confidence limits
Input resistance (MΩ)	251.41 ± 23.36	231.91 ± 21.27	0.17
Capacitance (pF)	104.06 ± 6.93	108.90 ± 6.41	0.25
tau (ms)	26.12 ± 2.80	25.25 ± 2.71	0.83
Resting membrane potential (mV)	-62.41 ± 2.68	-63.49 ± 0.99	0.41
Action potential (AP) halfwidth (ms)	2.23 ± 0.12	2.38 ± 0.19	0.13
AP amplitude (mV)	52.98 ± 1.43	51.64 ± 2.53	0.29
AP peak (mV)	15.29 ± 4.07	13.16 ± 2.65	0.09
AP to afterhyperpolarization (AHP) (ms)	22.06 ± 1.28	22.74 ± 1.58	0.44
AHP width (ms)	111.09 ± 5.04	107.30 ± 9.81	0.89
AHP amplitude (mV)	23.13 ± 3.44	21.61 ± 3.59	0.49
Threshold (mV)	-33.69 ± 1.43	-34.48 ± 0.94	0.32
Rheobase (pA)	77.5 ± 5.83	80.10 ± 9.60	0.6
Latency (ms)	126.82 ± 3.10	137.21 ± 15.52	0.06
Number of spikes/500ms	4.63 ± 0.38	4.43 ± 0.53	0.73
First to second adaptation ratio	0.75 ± 0.07	0.76 ± 0.04	0.07
First to last adaptation ratio	0.5 ± 0.13	0.44 ± 0.34	0.43
Sag (%)	4.1 + 0.6	4.2 + 0.6	0.81

## Sheet: P8-10 Layer 5
	Control	Pax6cKO	p-value
	(n=32 cells, N=12 animals)	(n=28 cells, N=11 animals)
	Mean ± 95% confidence limits	Mean ± 95% confidence limits
Input resistance (MΩ)	142.25 ± 26.33	152.78 ± 33.47	0.51
Capacitance (pF)	165.4 ± 16.29	156.39 ± 20.25	0.38
tau (ms)	23.08 ± 4.06	23.48 ± 5.10	0.87
Resting membrane potential (mV)	-68.07 ± 1.61	-67.78 ± 2.04	0.83
Action potential (AP) halfwidth (ms)	1.72 ± 0.18	1.80 ± 0.16	0.43
AP amplitude (mV)	59.61 ± 3.31	58.86 ± 5.23	0.75
AP peak (mV)	21.40 ± 2.54	21.07 ± 3.65	0.84
AP to afterhyperpolarization (AHP) (ms)	23.7 ± 3.22	22.24 ± 3.78	0.47
AHP width (ms)	94.27 ± 12.91	92.52 ± 12.18	0.8
AHP amplitude (mV)	18.73 ± 1.58	17.30 ± 1.44	0.09
Threshold (mV)	-33.48 ± 1.87	-37.79 ± 2.55	0.72
Rheobase (pA)	112.01 ± 16.21	112.12 ± 17.60	0.52
Latency (ms)	109.95 ± 11.78	112.79 ± 15.34	0.79
Number of spikes/500ms	5.86 ± 0.46	5.67 ± 0.93	0.64
First to second adaptation ratio	0.69 ± 0.09	0.72 ± 0.04	0.41
First to last adaptation ratio	0.47 ± 0.13	0.49 ± 0.07	0.83
Sag (%)	6.6 + 0.7	6.2 + 1.0	0.77
