# Supplementary material for: Pax6 limits the competence of developing cerebral cortical cells to respond to inductive intercellular signals
Source: PLoS Biol. 2022 Sep 6;20(9):e3001563. doi: 10.1371/journal.pbio.3001563 (PMC9481180; doi:10.1371/journal.pbio.3001563)
Supplement: S1 Data — (XLSX) [file pbio.3001563.s024.xlsx]

## Sheet: Fig S1B&D Pax6 loss after cKO
	Age		Embryo	Cortical abundance of Pax6 mRNA from qRT-PCR
				(Pax6/gapdh in Pax6cKO embryo)/(Pax6/gapdh in control littermate)
			1	0.42297
	E11.5		2	0.32604
			3	0.36405
			4	0.12499
	E12.5		5	0.11334
			6	0.07921
			7	0.02427
	E13.5		8	0.03088
			9	0.02185
	Age	Genotype	Embryo	Cortical abundance of Pax6 protein from western blots
				(Pax6/actin)
				Caudal			Rostral
	E12.5	control	10	0.5145			0.89901
			11	0.3873			0.89421
			12	0.4994			0.80542
		Pax6cKO	13	0.0138			0.07186
			14	0.0191			0.08164
			15	0.05981			0.03285
	E13.5	control	16	0.18107			0.35479
			17	0.33561			0.57391
			18	0.22041			0.46149
		Pax6cKO	19	0.00798			0.09601
			20	0.01472			0.07502
			21	0.04901			0.06043
