# Supplementary material for: Pax6 limits the competence of developing cerebral cortical cells to respond to inductive intercellular signals
Source: PLoS Biol. 2022 Sep 6;20(9):e3001563. doi: 10.1371/journal.pbio.3001563 (PMC9481180; doi:10.1371/journal.pbio.3001563)
Supplement: S2 Data — (XLSX) [file pbio.3001563.s025.xlsx]

## Sheet: Fig S8C Neurog2 & Ascl1 v depth
Depth (microns)	Percentage of DAPI+ cells expressing Neurog2 or Ascl1
	E13.5
	Neurog2 in control				Neurog2 in cKO				Ascl1 in cKO
	Embryo 1	Embryo 2	Embryo 3	Embryo4	Embryo 5	Embryo 6	Embryo 7	Embryo8	Embryo 5	Embryo 6	Embryo 7	Embryo8
0-24	68.75	59.6154	66.6667	39.6226	1.96078	2.12766	3.63636	0	50.9804	42.5532	65.4545	69.2308
25-49	100	78.8462	83.9286	68.75	7.69231	8.88889	14.2857	0	46.1538	55.5556	50	82.6087
50-74	60	73.0769	83.6066	72.9167	6	11.1111	6.66667	1.66667	40	51.1111	62.2222	75
75-99	50	66.6667	62.2642	61.7021	4.25532	13.6364	6.38298	1.85185	53.1915	56.8182	55.3191	72.2222
100-124	41.8605	58.1818	61.8182	66.6667	3.92157	8.69565	4.44444	0	23.5294	41.3043	33.3333	60.3175
125-149	45.4545	20	43.1034	42.5532	3.84615	13.6364	2.22222	0	3.84615	31.8182	20	68.9655
150-174	0	2	3.77358	8.88889	0	4.65116	0	0	0	11.6279	3.84615	43.1034
Depth (microns)	E14.5
	Neurog2 in control			Neurog2 in cKO			Ascl1 in cKO
	Embryo 9	Embryo 10	Embryo 11	Embryo 12	Embryo 13	Embryo 14	Embryo 12	Embryo 13	Embryo 14
0-24	27.451	40.4255	63.8889	0	0	0	54.386	48.7805	50.9434
25-49	62.2642	63.6364	55	0	0	3.63636	45.7627	57.377	54.5455
50-74	62.5	56.8182	53.8462	0	2.04082	3.44828	48.0769	44.898	39.6552
75-99	34.7826	15.7895	27.6596	0	0	0	48.2143	33.9286	38.8889
100-124	21.4286	6.52174	21.4286	0	1.72414	0	15.873	17.2414	30.7692
125-149	0	0	0	0	0	0	10.1695	8.19672	40.3509
150-174	0	0	0	0	0	0	6.45161	0	11.1111
