# Supplementary material for: Pax6 limits the competence of developing cerebral cortical cells to respond to inductive intercellular signals
Source: PLoS Biol. 2022 Sep 6;20(9):e3001563. doi: 10.1371/journal.pbio.3001563 (PMC9481180; doi:10.1371/journal.pbio.3001563)
Supplement: S3 Data — (XLSX) [file pbio.3001563.s026.xlsx]

## Sheet: A) Gsx2+ cells with EdU or Btg2
Embryo 1	Embryo 2	Embryo 3	Embryo 4	Embryo 5
Percentage of Gsx2+ cells containing EdU
0.574	0.564	0.561	0.637	0.614
Percentage of Gsx2+ cells expressing Btg2
0.687	0.572	0.711	0.741	0.696

## Sheet: B) proportions caspase-3+ cells
Pax6 cKO sub-CP mass	Percentage of caspase-3+ cells
	E14.5-16.5
	Embryo 1	Embryo 2	Embryo 3	Embryo 4
	0.65	2.1	0.1	1.2
Pax6 cKO sub-CP mass	P10
	Pup 1	Pup 2	Pup 3
	5.01	4.03	12.4
Control cortex	E14.5-16.5
	Embryo 5	Embryo 6	Embryo 7	Embryo 8
	0.6	0.52	0.11	0.2
Control cortex	P10
	Pup 4	Pup 5
	0.15	0.17
