# Supplementary material for: Pax6 limits the competence of developing cerebral cortical cells to respond to inductive intercellular signals
Source: PLoS Biol. 2022 Sep 6;20(9):e3001563. doi: 10.1371/journal.pbio.3001563 (PMC9481180; doi:10.1371/journal.pbio.3001563)
Supplement: S4 Data — (XLSX) [file pbio.3001563.s027.xlsx]

## Sheet: Fig 4H CP and sub-CP mass cells
	cKO				Control
	Embryo 1	Embryo 2	Embryo 3	Embryo 4	Embryo 5	Embryo 6	Embryo 7	Embryo 8
All cortical plate (CP) cells	1.36479e+06	1.08629e+06	1.28761e+06	1.55353e+06	1.48674e+06	1.60721e+06	1.86076e+06	1.97425e+06
Gad1+ CP cells	260923	119559	275311	230055	201700	179923	287598	234842
Sub-CP mass cells	903268	837492	778358	733709
