# Supplementary material for: Pax6 limits the competence of developing cerebral cortical cells to respond to inductive intercellular signals
Source: PLoS Biol. 2022 Sep 6;20(9):e3001563. doi: 10.1371/journal.pbio.3001563 (PMC9481180; doi:10.1371/journal.pbio.3001563)
Supplement: S5 Data — (XLSX) [file pbio.3001563.s028.xlsx]

## Sheet: A) Fig 4M Sub-CP mass cells+TTX
Spikelet amplitude (mV)
before TTX	after TTX
19.5	3.5
15	2
13.5	1.5
18.5	2
11	1
12.5	0.5

## Sheet: B) Fig 4N-P Sub-CP mass cells
Cell	Type (s, spikelet; ns, no spikelet)	Capacitance (pF)	Input resistance (Megaohms)	Resting membraine potential (mV)
1	s	20.211	450.381	-31
2	s	23.409	396.732	-40
3	s	30.37	430.111	-40
4	ns	14.596	610.364	-35
5	ns	19.11	798.039	-30
6	ns	23.992	889.774	-32
7	ns	16.083	490.732	-24
8	ns	23.792	340.045	-35
9	ns	26.109	423.112	-41
10	ns	23.244	484.028	-38
11	s	35.903	230.334	-41
12	s	36.865	545.776	-45
13	ns	12.993	512.51	-25
14	ns	16.147	783.035	-31
15	ns	15.566	799.004	-27
16	s	31.213	469.5	-43
17	ns	14.943	634.903	-40
18	ns	21.556	533.434	-43
19	s	27.212	402.553	-29
20	s	32.337	390.783	-35
21	ns	19.014	560	-37
22	ns	12.2	673.15	-38
23	s	32.308	470.127	-43
24	ns	15.677	505.308	-20
25	s	23.08	565.201	-30
26	s	26.101	189.712	-36
27	ns	23.009	520.006	-44
28	s	35.039	431.067	-43
29	s	36.188	401.188	-28
30	ns	12.17	468.992	-40
31	ns	16.665	602.233	-29
32	ns	15.023	390.904	-33
33	s	31.99	450.455	-33
34	ns	14.142	569.456	-25
35	ns	18.004	604.608	-37
36	ns	21.113	440.221	-42
37	ns	17.202	467.702	-40
38	s	30.377	562.337	-44
39	ns	14.553	876.884	-15
40	ns	19.104	645.055	-33
41	ns	23.637	551.523	-32
42	ns	16.009	562.606	-29
43	ns	23.231	490.789	-22
44	ns	26.88	448.352	-41
45	ns	23.005	589.666	-43
46	s	42.055	390	-31
47	s	40.406	453.263	-34
48	ns	12.914	509.884	-42
49	ns	16.558	551.003	-39
50	ns	15.631	478.114	-28
51	s	31.008	701.117	-21
52	ns	14.843	806.728	-34
53	ns	21.021	698.046	-35
54	ns	27.999	459.039	-36
55	s	32.856	400.837	-32
56	ns	19.44	562.072	-36
57	ns	24.682	662.119	-41
58	s	33.136	467.225	-45
59	ns	15.009	489.337	-31
60	ns	23.877	467.902	-28
61	ns	26.222	605.953	-39
62	ns	23	507.55	-38
63	s	35.903	637.839	-41
64	s	36.542	128.903	-41
65	ns	12.133	607.119	-34
66	ns	16.907	499.432	-26

## Sheet: C) Fig S14G,H Cortical cells
Layer	Genotype	Age	Mouse identification	Input resistance (Megaohms)	Capacitance (pF)	AP halfwidth (ms)	Threshold (mV)	After hyperpolarization amplitude (mV)	Number of spikes/500ms	Latency (ms)	First to second adaptation ratio	First to last adaptation ratio
5	cKO	P8	bb1	150.033	203.829	1.9734	-39.8721	20.111	7	104.637	0.582	0.2992
5	cKO	P8	bb1	140.473	199.005	1.7391	-38.673	16.2441	4	101.793	0.7723	0.3613
5	cKO	P10	bb2	87.9034	143.563	1.7388	-38.3349	14.8837	6	105.637	0.6058	0.2764
5	cKO	P10	bb2	95.6667	153.638	1.8321	-37.8805	18.0094	5	104.059	0.6633	0.4361
5	control	P9	bb3	120.928	167.839	1.5631	-41.0993	16.8903	7	101.831	0.4849	0.1841
5	cKO	P9	bb1	178.996	142.516	1.59	-42.73	15.9012	7	99.0119	0.6809	0.326
5	cKO	P9	bb1	150.049	187.232	1.8082	-41.0522	13.999	7	107.478	0.7954	0.715
5	cKO	P9	bb1	122.141	143.629	1.3362	-42.6086	18.3319	8	68.563	0.827	0.547
5	control	P10	bb2	112.181	164.043	1.4559	-40.6982	21.0205	7	105.698	0.8843	0.6412
5	control	P10	bb2	95.9775	223.73	1.3653	-41.0889	20.6726	5	112.904	0.9316	0.8301
5	control	P10	bb2	102.884	192.529	1.3324	-44.577	19.5038	6	105.881	0.7756	0.6755
5	cKO	P8	bb1	199.078	120.721	1.4545	-37.9904	20.0091	5	99.7256	0.4667	0.1658
5	cKO	P8	bb1	180.967	155.801	1.5503	-35.6713	17.9021	5	107.093	0.8537	0.7524
5	cKO	P8	bb1	189.008	165.222	2.2614	-38.797	18.7378	4	246.523	0.9754	0.7007
5	control	P10	bb2	87.9034	149.333	1.6789	-37.0171	16.8876	5	100.012	0.7498	0.3304
5	control	P10	bb2	123.561	168.265	1.3123	-41.0421	15.0352	6	97.6218	0.5611	0.2539
5	control	P10	bb3	143.928	188.006	1.69	-32.8921	19.2521	7	110.019	0.8174	0.6752
5	control	P10	bb3	188.892	188.169	2.1121	-36.7211	21.8821	5	112.431	0.7548	0.6216
5	cKO	P9	bb1	143.206	110.231	2.521	-35.9211	15.0927	5	107.823	0.5129	0.3806
5	cKO	P9	bb1	166.477	160.466	1.7892	-42.0902	12.0561	4	116.055	0.9179	0.8024
5	cKO	P9	bb1	149.093	170.101	1.5003	-38.0912	13.9988	6	97.2239	0.5392	0.2186
5	cKO	P10	bb2	167.062	141.221	1.8584	-37.4504	22.3177	6	122	0.9414	0.7878
5	cKO	P10	bb2	190.536	112.641	2.5361	-23.7632	17.8355	4	115.902	0.5921	0.4542
5	control	P9	bb3	142.909	139.627	2.101	-35.9382	16.7381	5	105.731	0.4695	0.249
5	control	P9	bb3	189.021	112.892	2.3561	-38.6371	12.8881	5	106.653	0.555	0.441
5	control	P9	bb3	105.109	156.728	0.8843	-34.9274	20.3247	8	99.965	0.7645	0.6476
5	control	P10	bb4	131.627	208.536	1.8892	-42.0191	20.0072	5	115.087	0.7829	0.7009
5	control	P10	bb4	142.362	185.233	1.6921	-32.84	19.2535	7	131.699	0.817	0.675
5	control	P10	bb4	122.829	134.663	2.0133	-38.929	18.6371	6	99.821	0.4843	0.2609
5	control	P10	bb4	111.839	189.632	1.5782	-41.0223	24.732	5	96.6277	0.5076	0.3344
5	cKO	P9	bb1	189.536	112.631	1.6794	-39.0963	14.3245	5	100.313	0.7153	0.4817
5	cKO	P9	bb1	179.638	99.6275	1.8921	-33.6201	16.61	5	116.665	0.853	0.7091
5	cKO	P9	bb1	148.93	130.625	2.0009	-32.6721	17.6372	4	112.983	0.6456	0.4905
5	control	P8	bb2	265.536	161.998	1.7982	-34.6071	22.8455	6	111.92	0.8748	0.7235
5	control	P8	bb2	142.362	185.233	1.6921	-32.84	19.2535	7	230.699	0.817	0.675
5	control	P8	bb2	220.637	120.311	2.3011	-34.9803	18.7212	5	114.709	0.7048	0.4437
5	cKO	P10	bb1	120.523	204.683	1.781	-37.2589	23.0316	6	238.291	0.9379	0.8246
5	cKO	P10	bb1	145.938	140.721	1.4765	-31.3143	13.8801	10	97.7829	0.5698	0.2315
5	cKO	P10	bb1	116.921	130.921	1.2706	-41.0291	16.6372	8	96.6371	0.4984	0.2975
5	cKO	P9	bb2	102.884	192.529	1.3324	-44.8931	19.5083	6	105.881	0.7756	0.6755
5	cKO	P9	bb2	75.833	219.569	1.4525	-41.647	18.4265	8	53.809	0.7447	0.4485
5	cKO	P9	bb2	116.255	168.993	1.993	-37.8921	19.9921	6	110.631	0.6784	0.3212
5	control	P9	bb3	188.648	135.404	2.1094	-38.905	15.1413	5	114.556	0.6503	0.4792
5	control	P9	bb3	145.637	224.993	2.3021	-38.7831	35.1102	4	141.778	0.9582	0.6429
5	control	P9	bb3	145.93	140.737	1.9908	-40.9196	15.029	7	101.246	0.517	0.203
5	control	P10	bb1	120.788	129.031	1.4585	-38.973	16.9982	8	96.1732	0.5838	0.2332
5	control	P10	bb1	105.778	144.007	1.2564	-39.0783	13.1324	7	97.9203	0.5055	0.2502
5	control	P10	bb1	200.93	120.44	2.0224	-38.0093	19.1618	5	115.738	0.8278	0.585
5	control	P10	bb1	85.8496	170.627	1.2772	-38.9587	20.8313	7	89.724	0.6676	0.5502
5	control	P9	bb2	180.11	130.83	2.0171	-39.6311	21.9904	5	120.821	0.859	0.6822
5	control	P9	bb2	164.551	143.621	1.9021	-32.7709	18.6121	4	95.1562	0.7022	0.5213
5	control	P9	bb2	163.721	152.88	1.7009	-38.6377	17.6644	6	111.005	0.8987	0.8115
5	cKO	P8	bb4	294.981	160.514	1.6642	-33.8135	15.3625	5	112.569	0.5227	0.2453
5	cKO	P8	bb4	182.008	155.446	2.3411	-39.0012	17.8221	4	110.92	0.8782	0.8076
5	cKO	P9	bb5	133.716	162.311	1.4321	-39.6121	18.4431	5	110.721	0.8151	0.513
5	cKO	P9	bb5	135.201	170.87	1.9512	-39.9962	15.555	6	104.892	0.7313	0.4519
5	control	P8	bb6	159.91	167.839	1.6721	-37.0606	17.0627	7	102.131	0.7058	0.2991
5	control	P8	bb6	176.536	149.801	1.7779	-38.4644	16.9586	4	110.266	0.6275	0.4782
5	control	P9	bb3	102.661	201.078	1.8437	-36.85	23.3429	5	101.905	0.732	0.6024
5	control	P9	bb3	100.901	190.071	1.3401	-41.091	12.0244	6	93.6152	0.3724	0.1771
5	control	P6	bb3	250.099	120.88	2.0895	-32.6711	40.0023	4	130.561	0.7452	0.3791
5	control	P6	bb3	395.566	107.894	1.322	-27.6459	23.5901	4	101.786	0.4818	0.531
5	control	P6	bb3	301.782	90.782	2.341	-31.0902	26.7811	4	133.001	0.8056	0.5631
5	cKO	P6	bb4	266.343	102.76	2.5783	-34.5564	30.5621	4	135.982	0.7819	0.5012
5	cKO	P6	bb4	260.784	90.0011	2.6667	-34.0909	35.9381	3	134.091	0.7682	0.5475
5	cKO	P6	bb4	200.942	101.029	2.3784	-32.9382	23.9973	5	134.853	0.5596	0.2237
5	control	P5	bb5	300.443	102.235	2.5421	-32.673	30.0801	4	130.839	0.7079	0.3959
5	control	P5	bb5	251.054	95.6443	2.0023	-35.6711	25.0631	5	134.902	0.8101	0.6007
5	control	P5	bb5	250.573	103.902	2.3903	-33.6433	20.5361	4	128	0.6458	0.469
5	control	P6	bb6	220.677	100.003	2.511	-34.0295	20.5393	4	127.739	0.7195	0.6634
5	control	P6	bb6	241.09	85.9023	2.3215	-30.7389	22.3623	5	130.114	0.6486	0.3995
5	control	P6	bb6	244.212	96.6654	2.0923	-36.5649	17.83	7	125.738	0.7586	0.5158
5	cKO	P6	bb5	230.331	98.5629	2.3561	-31.72	30.1102	4	129.895	0.6496	0.2998
5	cKO	P6	bb5	190.556	119.537	2.4779	-33.5557	20.3377	4	131.313	0.6406	0.2692
5	cKO	P6	bb5	202.352	100.672	2.1244	-35.6354	16.9833	6	126.637	0.5886	0.1895
5	control	P5	bb3	196.901	130.631	2.8512	-40.0849	14.1452	5	127.098	0.7437	0.4335
5	control	P5	bb3	230.305	105.666	2.0934	-33.5463	16.1653	6	122.246	0.7472	0.3208
5	control	P5	bb3	245.11	120.501	2.1458	-32.6471	20.0836	5	123.678	0.8267	0.5506
5	cKO	P7	bb4	220.988	100.892	2.4982	-35.0391	18.902	5	130.767	0.7308	0.4567
5	cKO	P7	bb4	170.111	96.3345	2.4465	-33.8884	16.1104	4	125.94	0.604	0.376
5	cKO	P7	bb4	200.883	90.8807	2.3521	-35.4543	20.4454	5	124.768	0.6283	0.2513
5	cKO	P6	bb5	202.538	108.594	1.5161	-39.9261	25.3845	4	143.61	0.8371	0.8447
5	cKO	P6	bb5	313.809	135.143	2.2309	-36.7767	18.7317	6	151.708	0.6383	0.6753
5	cKO	P6	bb5	258.187	74.7064	3.0281	-29.9133	19.2535	5	119.733	0.5544	0.4416
5	cKO	P5	bb3	302.839	78.1103	2.3453	-34.3478	18.8295	4	131.327	0.7267	0.4252
5	cKO	P5	bb3	288.958	136.373	3.3711	-34.8877	19.043	3	259.142	0.654	0.654
5	cKO	P5	bb3	213.622	116.02	2.94	-37.9791	16.6473	3	173.683	0.5601	0.5601
5	control	P5	bb1	230.909	99.0637	2.2343	-34.3256	22.2389	5	130.637	0.8576	0.7641
5	control	P5	bb1	220.807	107.988	2.4311	-32.0839	26.9034	4	125.096	0.8952	0.8423
5	control	P5	bb1	275.839	122.573	2.2018	-33.4495	18.1963	5	130.036	0.8376	0.8006
5	cKO	P6	bb2	245.637	110.782	2.3578	-34.0563	20.8803	5	125.839	0.8873	0.7621
5	cKO	P6	bb2	196.499	120.738	2.2671	-29.8371	18.9903	4	132.637	0.8217	0.5203
5	cKO	P6	bb2	230.564	108.839	2.1145	-31.7383	21.4555	4	129.996	0.6116	0.2818
5	cKO	P6	bb2	224.637	110.638	2.2611	-33.5462	15.9931	3	131.891	0.5899	0.3497
5	cKO	P5	bb3	210.93	105.67	2.0873	-34.8389	16.6371	6	128.637	0.6578	0.2814
5	cKO	P5	bb3	199.905	125.094	2.0178	-37.0191	17.1982	5	123.536	0.6881	0.2345
5	control	P6	bb1	280.881	88.6538	2.303	-32.8902	26.6653	4	129.515	0.7216	0.2523
5	control	P6	bb1	260.779	96.7745	2.453	-34.0035	30.0142	5	130.784	0.7479	0.6774
5	control	P6	bb1	220.564	107.84	2.2121	-35.9909	24.055	4	133.536	0.9383	0.7223
5	cKO	P5	bb2	239.445	130.831	2.5656	-33.9041	26.0914	4	140.779	0.8523	0.6934
5	cKO	P5	bb2	200.77	120.667	2.3431	-37.0059	22.3364	5	123.831	0.8003	0.5968
5	cKO	P5	bb2	220.009	115.11	2.0341	-32.0076	23.811	5	126.775	0.726	0.4432
5	cKO	P6	bb1	296.781	107.733	2.3003	-34.87	23.5638	4	131.728	0.7297	0.5036
5	cKO	P6	bb1	220.637	115.739	2.4561	-34.008	20.5622	4	132.112	0.5257	0.2172
5	cKO	P6	bb4	259.982	104.039	2.7849	-32.9403	36.9001	4	129.034	0.714	0.4805
5	control	P5	bb2	263.425	100.231	2.3217	-36.5232	20.6271	4	131.022	0.7419	0.4345
5	control	P5	bb2	209.627	89.6373	2.059	-35.7445	26.7777	5	124.9	0.8992	0.5063
5	control	P6	bb3	240.373	110.738	2.2694	-34.621	21.637	5	119.378	0.5684	0.2189
5	control	P6	bb3	230.748	108.653	2.0099	-29.6377	17.5361	4	123.562	0.6647	0.2008
0.666667	control	P11	bb1	303.644	107.122	1.3003	-32.6506	18.7082	4	61.3029	0.386	0.1274
0.666667	control	P11	bb1	283.722	114.134	1.4055	-35.5638	12.1187	5	51.0411	0.4785	0.19
0.666667	control	P11	bb1	320.99	122.914	1.3304	-30.6063	16.6138	5	65.7979	0.5443	0.186
0.666667	control	P10	bb2	231.264	110.977	1.3253	-38.3003	17.5009	5	44.3179	0.6107	0.261
0.666667	control	P10	bb2	175.034	115.097	1.0304	-29.6631	21.7743	4	95.0127	0.518	0.339
0.666667	control	P10	bb2	256.151	105.903	1.2167	-40.1225	20.9558	5	51.3147	0.5627	0.2597
0.666667	cKO	P11	bb3	120.092	140.92	0.8901	-30.3192	16.861	4	43.341	0.9679	0.9844
0.666667	cKO	P11	bb3	265.405	121.375	1.4184	-32.3523	12.9236	6	46.1439	0.5727	0.2254
0.666667	cKO	P11	bb3	324.544	109.111	1.3264	-32.6906	14.5621	4	58.8658	0.5816	0.2603
0.666667	cKO	P11	bb1	221.253	93.2146	1.3923	-35.5354	12.6865	4	49.733	0.588	0.2696
0.666667	cKO	P11	bb1	232.808	113.735	1.2316	-44.0474	18.6727	6	53.6125	0.464	0.2075
0.666667	cKO	P11	bb1	240.162	91.2341	1.4187	-31.8561	16.2759	4	48.2308	0.5004	0.1963
0.666667	cKO	P12	bb2	315.635	86.5632	1.1608	-34.4251	13.7281	6	49.2171	0.7007	0.327
0.666667	cKO	P12	bb2	225.516	95.2115	1.3892	-33.0001	11.0211	7	45.6271	0.543	0.2089
0.666667	cKO	P12	bb3	101.092	155.708	0.9103	-34.9884	17.4561	4	49.458	0.5883	0.5483
0.666667	cKO	P12	bb3	223.189	106.699	1.1029	-28.36	21.8343	4	53.9225	0.5031	0.2121
0.666667	cKO	P12	bb3	281.603	109.708	0.8945	-29.9453	17.0689	4	45.0887	0.5461	0.2233
0.666667	control	P13	bb4	249.075	98.8321	1.3876	-35.2908	14.0643	4	51.3425	0.5085	0.2309
0.666667	control	P13	bb4	310.154	102.647	1.2685	-33.2788	14.6929	4	53.4935	0.498	0.1939
0.666667	control	P13	bb4	263.435	103.365	1.2729	-34.4528	18.4642	5	52.0151	0.5259	0.2267
0.666667	cKO	P12	bb1	241.739	124.323	1.5851	-29.2358	19.7449	8	120.44	0.633	0.242
0.666667	cKO	P12	bb1	248.92	95.5357	1.2348	-33.3908	18.5552	8	48.9563	0.7289	0.1607
0.666667	cKO	P12	bb1	92.9961	186.838	1.0754	-31.9824	18.5242	4	47.723	0.7191	0.7024
0.666667	cKO	P12	bb1	247.759	117.693	1.1698	-31.3444	19.0255	5	62.5378	0.5234	0.2054
0.666667	cKO	P11	bb2	249.563	129.52	1.1632	-32.6742	18.6763	10	45.9202	0.529	0.1918
0.666667	cKO	P11	bb2	319.244	109.828	1.2445	-31.1804	14.8099	4	56.7933	0.3759	0.1263
0.666667	cKO	P11	bb2	297.911	91.4371	1.8606	-34.1192	14.49	5	52.708	0.5165	0.2642
0.666667	control	P11	bb3	267.857	104.79	1.4226	-30.345	15.1606	4	64.2971	0.7246	0.27
0.666667	control	P11	bb3	276.954	93.2892	1.3725	-28.8859	11.8567	4	52.8193	0.6415	0.284
0.666667	control	P11	bb3	264.847	57.3741	1.3875	-31.1301	19.2793	6	61.5362	0.5843	0.2313
0.666667	control	P12	bb4	167.132	155.567	1.2201	-37.0331	14.7705	11	47.391	0.5795	0.3694
0.666667	control	P12	bb4	278.207	114.934	1.0427	-28.4641	13.0178	4	102.097	0.5084	0.2697
0.666667	control	P13	bb5	310.891	135.264	1.2092	-35.6732	13.7265	7	50.4351	0.487	0.196
0.666667	control	P13	bb5	330.433	105.242	1.2997	-33.6721	11.9962	6	49.8999	0.6133	0.2669
