# Supplementary material for: Pax6 limits the competence of developing cerebral cortical cells to respond to inductive intercellular signals
Source: PLoS Biol. 2022 Sep 6;20(9):e3001563. doi: 10.1371/journal.pbio.3001563 (PMC9481180; doi:10.1371/journal.pbio.3001563)
Supplement: S7 Data — (XLSX) [file pbio.3001563.s030.xlsx]

## Sheet: A) Fig 6J Vismodegib
	Proportions of Gsx2 cells
	Vehicle alone
	Embryo 1	Embryo 2	Embryo 3	Embryo 4	Embryo 5
Sub-cortical plate mass	0.237279	0.186813	0.272907	0.255255	0.23993
Proliferative zone	0.498263	0.445725	0.471702	0.610315	0.54812
	Vismodegib
	Embryo 6	Embryo 7	Embryo 8	Embryo 9	Embryo 10	Embryo 11
Sub-cortical plate mass	0.197918	0.189503	0.208813	0.185464	0.127672	0.15402
Proliferative zone	0.345704	0.380449	0.266458	0.281925	0.326739	0.262913

## Sheet: B) Fig 6M Smo shRNA
Gsx2 relative intensity (% of maximum)	Smo shRNA						Scrambled shRNA
	GFP+ cells			GFP- cells			GFP+ cells				GFP- cells
	Embryo 1	Embryo 2	Embryo 3	Embryo 1	Embryo 2	Embryo3	Embryo 4	Embryo 5	Embryo 6	Embryo 7	Embryo 4	Embryo 5	Embryo 6	Embryo 7
5	0	0	0	0	0	0	0	0	0	0	0	0	0	0
10	0	0	0	0	0	0	0	0	0	0	0	0	0	0
15	0	0	0.0972222	0.0126582	0	0.03125	0.0864198	0	0	0.0645161	0.0740741	0.0151515	0	0.193548
20	0.309091	0.325	0.541667	0.113924	0.216667	0.333333	0.419753	0.181818	0.0340909	0.419355	0.382716	0.333333	0.0113636	0.467742
25	0.545455	0.85	0.708333	0.278481	0.55	0.541667	0.654321	0.424242	0.261364	0.596774	0.481481	0.530303	0.170455	0.66129
30	0.618182	0.95	0.791667	0.405063	0.616667	0.71875	0.703704	0.590909	0.465909	0.66129	0.604938	0.590909	0.465909	0.709677
35	0.745455	0.95	0.833333	0.493671	0.766667	0.802083	0.728395	0.712121	0.715909	0.693548	0.666667	0.651515	0.625	0.725806
40	0.836364	0.95	0.902778	0.607595	0.833333	0.854167	0.790123	0.757576	0.75	0.693548	0.765432	0.712121	0.670455	0.806452
45	0.890909	0.975	0.958333	0.708861	0.883333	0.916667	0.82716	0.833333	0.863636	0.806452	0.777778	0.757576	0.715909	0.854839
50	0.945455	0.975	0.972222	0.759494	0.933333	0.947917	0.864198	0.878788	0.897727	0.806452	0.790123	0.833333	0.75	0.887097
55	0.945455	0.975	0.986111	0.835443	0.95	0.989583	0.950617	0.893939	0.931818	0.887097	0.839506	0.878788	0.863636	0.919355
60	0.963636	0.975	1	0.886076	0.966667	0.989583	0.962963	0.969697	0.954545	0.887097	0.851852	0.893939	0.897727	0.935484
65	0.981818	0.975	1	0.911392	0.983333	0.989583	0.975309	0.969697	0.977273	0.935484	0.888889	0.909091	0.920455	0.935484
70	1	0.975	1	0.936709	0.983333	1	0.987654	0.969697	0.988636	0.935484	0.925926	0.924242	0.920455	0.935484
75	1	1	1	0.974684	1	1	0.987654	0.969697	1	0.967742	0.950617	0.924242	0.920455	0.983871
80	1	1	1	0.987342	1	1	0.987654	0.984848	1	0.967742	0.950617	0.939394	0.954545	0.983871
85	1	1	1	1	1	1	1	0.984848	1	0.967742	0.950617	0.939394	0.965909	0.983871
90	1	1	1	1	1	1	1	0.984848	1	0.983871	0.987654	1	0.977273	1
95	1	1	1	1	1	1	1	1	1	0.99	0.99	1	0.98	1
100	1	1	1	1	1	1	1	1	1	1	1	1	1	1

## Sheet: C) Fig 7D Gsx2+ cells in dcKOs
	Density of Gsx2+ cells/ square mm
	Pax6ΔloxP/ΔloxP Foxg1+/+	Pax6ΔloxP/ΔloxP Foxg1ΔloxP/+	Pax6ΔloxP/ΔloxP Foxg1ΔloxP/ΔloxP
	Embryo 1
Caudal	3536	656	0
Central	3344	448	0
Rostral	4336	688	0
	Embryo 2
Caudal	2944	464	0
Central	3232	432	0
Rostral	3296	912	0
	Embryo 3
Caudal	3488	560	0
Central	3616	640	0
Rostral	5616	816	0

## Sheet: D) Fig S16F Eomes expression
	Pax6+/+ Foxg1+/+
	Embryo 1	Embryo 2	Embryo 3
Number of DAPI+ cells in ventricular and subventricular zones	1827	883	1352
Number of these cells expressing Eomes	628	391	521
	Pax6ΔloxP/ΔloxP Foxg1+/+
	Embryo 4	Embryo 5	Embryo 6
Number of DAPI+ cells in ventricular and subventricular zones	1021	637	1585
Number of these cells expressing Eomes	89	95	288
	Pax6ΔloxP/ΔloxP Foxg1ΔloxP/+
	Embryo 7	Embryo 8	Embryo 9
Number of DAPI+ cells in ventricular and subventricular zones	725	885	659
Number of these cells expressing Eomes	359	387	312
	Pax6ΔloxP/ΔloxP Foxg1ΔloxP/ΔloxP
	Embryo 10	Embryo 11	Embryo 12
Number of DAPI+ cells in ventricular and subventricular zones	304	1356	828
Number of these cells expressing Eomes	133	568	359

## Sheet: E) Foxg1 re-expression
	Pax6-/-; Foxg1-/- double conditional knock-out cortex
	Embryo 1	Embryo 2	Embryo 3
Number of cells electroporated with contruct expressing mCherry and Foxg1	654	322	619
Number of these electroporated cells that expressed Gsx2	168	130	209
