# Supplementary material for: Pax6 limits the competence of developing cerebral cortical cells to respond to inductive intercellular signals
Source: PLoS Biol. 2022 Sep 6;20(9):e3001563. doi: 10.1371/journal.pbio.3001563 (PMC9481180; doi:10.1371/journal.pbio.3001563)
Supplement: S8 Data — (XLSX) [file pbio.3001563.s031.xlsx]

## Sheet: A) Fig 8C Gsx2
SAG concentration (nM)	Percentage of GFP+ cells expressing Gsx2
	cKO			Control
	Culture 1	Cuture 2	Culture 3	Culture 1	Culture 2	Culture 3
1.25	0	0	0	0	0	0
2.5	35.1743	42.4952	43.0735	0	0	0
5	45.2374	48.1254	46.1766	0	0	0
10	59.5164	64.1748	60.9867	25.2417	22.3553	28.1931
20	74.5361	70.2355	74.04	43.1606	46.7078	52.4235
40	78.173	76.7906	76.9466	66.0455	72.1861	72.0001
80	81.7486	82.5106	80.643	78.1721	80.6496	83.0326
160	81.8064	81.4731	82.1093	87.5211	88.416	90.0438

## Sheet: B) Fig 8C Dlx1
SAG concentration (nM)	Percentage of GFP+ cells expressing Dlx1
	cKO			Control
	Culture 1	Cuture 2	Culture 3	Culture 1	Culture 2	Culture 3
1.25	0	0	0	0	0	0
2.5	32.2189	25.4412	35.2213	0	0	0
5	47.9847	43.2342	40.4334	8.76552	10.1226	5.47821
10	61.9982	58.2334	57.1177	19.961	17.7345	20.1156
20	75.8273	70.8233	69.8877	46.6235	42.6788	40.3148
40	80.2559	78.2531	75.3239	62.5969	57.8974	56.9238
80	82.5677	80.643	80.4552	78.9342	80.1256	81.4562
160	84.9153	82.4552	83.5438	88.5211	90.8942	90.6521

## Sheet: C) Fig 8C Olig2
SAG concentration (nM)	Percentage of GFP+ cells expressing Olig2
	cKO			Control
	Culture 1	Cuture 2	Culture 3	Culture 1	Culture 2	Culture 3
1.25	0	0	0	0	0	0
2.5	13.5409	10.1243	17.8927	4.81953	6.78432	5.76623
5	29.1909	23.054	29.2546	4.1388	6.21311	8.99787
10	30.9566	32.1514	38.6797	10.7278	15.1987	17.5488
20	51.4718	44.9096	53.162	21.1107	22.2172	27.5211
40	63.1665	66.7369	71.0645	32.7603	40.7292	45.1045
80	72.3597	79.6525	84.0483	58.1233	64.1108	66.2553
160	84.9424	81.8581	84.9153	85.5355	89.0612	91.8548

## Sheet: D) Fig 8E Tubb3
SAG concentration (nM)	cKO				Control
	Culture 1	Culture 2	Culture 3	Culture 4	Culture 1	Culture 2	Culture 3	Culture 4
	Percentage of GFP+ cells expressing Tubb3
0	10.9726	11.9881	12.1138	10.9357	9.4341	9.66356	10.3015	10.0874
160	9.57929	9.88532	10.1561	10.1515	8.38702	11.3112	11.9905	11.3448
	Percentage of GFP+ cells expressing Gsx2
160	90.4207	90.1147	89.8439	89.8485	91.613	88.6888	88.0095	88.6552
	Percentage of GFP+ Gsx2+ cells expressing Tubb3
160	4.04436	1.22034	2.01478	1.87793	0.505415	2.03224	2.29183	3.04965

## Sheet: E) Fig 8G EdU
SAG concentration (nM)	Percentage of GFP+ Gsx2+ cells containing EdU
	cKO				Control
	Culture 1	Culture 2	Culture 3	Culture 4	Culture 1	Culture 2	Culture 3	Culture 4
160	0.987796	0.968661	0.989263	1	0.978479	0.982721	0.972399	0.964681
