# Supplementary material for: Pax6 limits the competence of developing cerebral cortical cells to respond to inductive intercellular signals
Source: PLoS Biol. 2022 Sep 6;20(9):e3001563. doi: 10.1371/journal.pbio.3001563 (PMC9481180; doi:10.1371/journal.pbio.3001563)
Supplement: S9 Data — (XLSX) [file pbio.3001563.s032.xlsx]

## Sheet: Figs 9B&D and S18B +BMP4
BMP4 (μg/mL)	Relative Gsx2 mRNA level
	Control			Pax6 cKO
	Experiment 1	Experiment 2	Experiment 3	Experiment 1	Experiment 2	Experiment 3
0	0.757359	1.66117	0.794848	4.71619	6.1576	11.4984
0.1	1.15248	0.275454	1.0763	2.96054	2.52767	2.56334
0.3	0.447774	0.739333	0.677764	4.6126	0.944638	0.836461
1	0.324492	0.395782	0.102111	1.19364	0.135932	1.55612
3	0.0133622	0.891003	0.238607	0.384581	0.596297	0.986301
	Relative Prdm13 mRNA level
	Control			Pax6 cKO
	Experiment 1	Experiment 2	Experiment 3	Experiment 1	Experiment 2	Experiment 3
0	0	0	0	0.697639	1.3788	1.0396
0.1	0	0	0	1.21665	0.477775	1.24583
0.3	0	0	0	1.50717	0.576659	1.12982
1	0	0	0	0.147886	0.404034	0.584326
3	0	0	0	0.420827	0.0781799	0.21154
	Relative Olig2 mRNA level
	Control			Pax6 cKO
	Experiment 1	Experiment 2	Experiment 3	Experiment 1	Experiment 2	Experiment 3
0	0.969314	1.07985	0.955374	2.26996	4.22394	4.77496
0.1	0.662396	0.355478	0.306336	2.57812	4.06581	2.11271
0.3	0.310866	0.887327	0.449198	1.91587	1.46075	1.18769
1	0.823944	0.430725	0.126462	3.10452	1.61237	2.13812
3	0.0622058	0.330871	0.526717	1.60814	2.54142	4.04801
